# Supplementary material for: Integrated Analysis of circRNA-miRNA-mRNA-Mediated Network and Its Potential Function in Atrial Fibrillation
Source: Front Cardiovasc Med. 2022 Jun 30;9:883205. doi: 10.3389/fcvm.2022.883205 (PMC9279703; doi:10.3389/fcvm.2022.883205)
Supplement: Supplementary file 2 [file Data_Sheet_2.xlsx]

## Sheet: Supplement Table1
		Table S1: The details of Gene Expression Omnibus (GEO) datasets
		GEO	Platform	Samples (AF:Normal)	Year
		GSE129409	GPL21825 074301 Arraystar Human CircRNA microarray V2	03:03:00	2019
		GSE97455	GPL21825 074301 Arraystar Human CircRNA microarray V2	15:15:00	2017
		GSE28954	GPL10850 Agilent-021827 Human miRNA Microarray (V3) (miRBase release 12.0 miRNA ID version)	10:18:00	2011
		GSE115574	GPL570 [HG-U133_Plus_2] Affymetrix Human Genome U133 Plus 2.0 Array	1 day, 4:31:00	2019

## Sheet: Supplement Table2
TargetScan miRNA predictions
CircRNA	CircRNA (Top) - miRNA (Bottom) pairing	Site Type	CircRNA Start	CircRNA End	3' pairing	local AU	position	TA	SPS	context+ score	context+ score percentile
Mirbase ID
hsa_circ_0003935 (5' ... 3')	AGAAGAGGUGAUCCUCGCCGAGG	7mer-m8	130	136	0.003	0.003	-0.056	-0.053	-0.081	-0.304	97
	|||||||
hsa-miR-1307 (3' ... 5')	GUGCUGGCUGCGGUGCGGCUCA
hsa_circ_0003935 (5' ... 3')	NNNNNNNNNNNGGAGUUUGCCAAA	8mer-1a	6	13	too_close	too_close	too_close	too_close	too_close	too_close	NA
	|||||||
hsa-miR-182 (3' ... 5')	UCACACUCAAGAUGGUAACGGUUU
hsa_circ_0003935 (5' ... 3')	CCUCGCCGAGGAUGAAACUGACG	7mer-m8	142	148	0.003	0.058	-0.058	-0.011	0.014	-0.114	83
	|||||||
hsa-miR-223 (3' ... 5')	ACCCCAUAAACUGUUUGACUGU
hsa_circ_0003935 (5' ... 3')	AAGAAAGGGAACGGG--UGGAGAAC	7mer-1a	27	33	-0.006	0.074	-0.047	0.023	-0.034	-0.064	70
	|||||| ||||||
hsa-miR-515-5p (3' ... 5')	GUCUUUCACGAAAGAAAACCUCUU
hsa_circ_0003935 (5' ... 3')	GGAGUUUGCCAAAGAAAGGGAAC	7mer-1a	16	22	-0.006	0.042	-0.048	0.014	-0.028	-0.1	84
	||| ||||||
hsa-miR-623 (3' ... 5')	UGGGUUGUCGGGGACGUUCCCUA
hsa_circ_0003935 (5' ... 3')	AUUGAACGUGAGCUCAAUGGGUA	8mer-1a	86	93	0.003	0.07	-0.094	-0.034	-0.001	-0.303	98
	|||||||
hsa-miR-660 (3' ... 5')	GUUGAGGCUAUACGUUACCCAU
hsa_circ_0003935 (5' ... 3')	GAUGAAACUGACGGGGAGCAGAG	7mer-1a	152	158	0.001	0.059	-0.048	0.011	-0.052	-0.103	75
	||||||
hsa-miR-767-3p (3' ... 5')	UCUUUGGUACCCCAUACUCGUCU

## Sheet: Supplement Table3
TargetScan miRNA predictions
CircRNA	CircRNA (Top) - miRNA (Bottom) pairing	Site Type	CircRNA Start	CircRNA End	3' pairing	local AU	position	TA	SPS	context+ score	context+ score percentile
Mirbase ID
hsa_circ_0059880 (5' ... 3')	GUCCACAGCUGGUGAGGAAGAGG	7mer-m8	59	65	0.003	0.07	-0.053	0.022	-0.02	-0.098	81
	|||||||
hsa-miR-1236 (3' ... 5')	GACCUCUCUGUUCCCCUUCUCC
hsa_circ_0059880 (5' ... 3')	CCACAGCACAGCCCCAAGAAGGA	8mer-1a	378	385	-0.008	0.126	-0.11	0.029	0.029	-0.181	94
	|||||||
hsa-miR-1248 (3' ... 5')	AAAUCGUGUCACGAAUAUGUUCUUCCA
hsa_circ_0059880 (5' ... 3')	CAGCCCCAAGAAGGACAAUGCCG	7mer-m8	386	392	-0.025	0.011	-0.061	-0.006	-0.017	-0.218	93
	||||| |||||||
hsa-miR-1256 (3' ... 5')	UCGAUCACUCUUCA-GUUACGGA
hsa_circ_0059880 (5' ... 3')	GACCUGGGCGUGCACCAGUACUC	7mer-m8	342	348	0.003	0.117	-0.054	-0.024	0.012	-0.066	70
	|||||||
hsa-miR-1278 (3' ... 5')	UAUCUACUAUACGUGUCAUGAU
hsa_circ_0059880 (5' ... 3')	AAAGCUGUGCCCAGA--CGUUCCCA	8mer-1a	226	233	-0.018	0.017	-0.072	-0.029	-0.088	-0.437	99
	|||| |||||||
hsa-miR-1292 (3' ... 5')	GUCGCAGACGGCCUUGGGCAAGGGU
hsa_circ_0059880 (5' ... 3')	CUACCUGUGCCAAUUCUGCCCCA	8mer-1a	125	132	-0.029	-0.001	-0.083	0.048	-0.196	-0.508	99
	||||| |||||||
hsa-miR-486-3p (3' ... 5')	UAGGACAUGACUC-GACGGGGC
hsa_circ_0059880 (5' ... 3')	GCUGCCACCUCUGCGGCAAGGAC	7mer-m8	304	310	-0.016	0.103	-0.049	0.005	-0.034	-0.111	82
	|||| |||||||
hsa-miR-502-5p (3' ... 5')	AUCGUGGGUCUAUCGUUCCUA
hsa_circ_0059880 (5' ... 3')	UUCAGCACCUACUUCCAGCUCAA	7mer-1a	153	159	0.004	0.001	-0.033	0.01	-0.052	-0.144	82
	||||||
hsa-miR-558 (3' ... 5')	UAAAACCAUGUCGUCGAGU
hsa_circ_0059880 (5' ... 3')	CUGCCACAGCACAGCCCCAAGAA	7mer-1a	375	381	0.004	0.035	-0.048	0.002	-0.043	-0.124	76
	||||||
hsa-miR-635 (3' ... 5')	CCUGUAACAAAGUCACGGGUUCA
hsa_circ_0059880 (5' ... 3')	CGGGUGCGCCACAGCCCCAGGCC	7mer-m8	34	40	-0.035	0.095	-0.057	0.039	-0.115	-0.193	94
	|||| |||||||
hsa-miR-661 (3' ... 5')	UGCGCGUCCGGUCUCUGGGUCCGU
hsa_circ_0059880 (5' ... 3')	GACCCAGCAUAAGAAUGAGCAGG	7mer-m8	185	191	-0.007	-0.027	-0.036	0.011	-0.034	-0.213	95
	|||||||
hsa-miR-767-3p (3' ... 5')	UCUUUGGUACCCCAUACUCGUCU
hsa_circ_0059880 (5' ... 3')	GAGGAGCUGAGCUAC----CGCUGCCA	8mer-1a	288	295	-0.018	0.101	-0.088	0.002	-0.17	-0.42	98
	|||| |||||||
hsa-miR-885-3p (3' ... 5')	AUAGGUGAUGUGGGGCGACGGA
hsa_circ_0059880 (5' ... 3')	GUUGGGCCAGCCCCUGCCGGGUG	7mer-m8	17	23	0.003	0.111	-0.059	-0.07	-0.114	-0.249	81
	|||||||
hsa-miR-941 (3' ... 5')	CGUGUACACGUGUGUCGGCCCAC

## Sheet: Supplement Table4
TargetScan miRNA predictions
CircRNA	CircRNA (Top) - miRNA (Bottom) pairing	Site Type	CircRNA Start	CircRNA End	3' pairing	local AU	position	TA	SPS	context+ score	context+ score percentile
Mirbase ID
hsa_circ_0070391 (5' ... 3')	CCCUUUCGCAGUAUUGAAUGCUA	8mer-1a	793	800	0.003	-0.051	-0.094	0.001	0.016	-0.372	99
	|||||||
hsa-miR-1179 (3' ... 5')	GGUUGGUUACUUUCUUACGAA
hsa_circ_0070391 (5' ... 3')	CAGGUUGAACUGGUGGCUAGAGC	7mer-m8	241	247	0.003	0.017	-0.028	-0.016	-0.026	-0.17	92
	|||||||
hsa-miR-1251 (3' ... 5')	UCGCGGAAACCGUCGAUCUCA
hsa_circ_0070391 (5' ... 3')	AUGGUGAUGCAAUAGAAGACUUG	7mer-m8	140	146	-0.007	0.001	-0.042	0.002	0.054	-0.112	92
	|||||||
hsa-miR-1264 (3' ... 5')	UUGUCCACGAGUUUAUUCUGAAC
hsa_circ_0070391 (5' ... 3')	AAGUCACAAUCGAAUAGACUUAA	7mer-1a	330	336	0.001	-0.001	-0.014	0.003	0.023	-0.062	83
	||||||
hsa-miR-1264 (3' ... 5')	UUGUCCACGAGUUUAUUCUGAAC
hsa_circ_0070391 (5' ... 3')	AAGUAGUGGAGUGUGAAGACUUU	7mer-m8	392	398	0.003	0.015	-0.006	0.002	0.054	-0.052	81
	|||||||
hsa-miR-1264 (3' ... 5')	UUGUCCACGAGUUUAUUCUGAAC
hsa_circ_0070391 (5' ... 3')	AAUGGCUGAAGCCAAGCAAACGC	7mer-m8	96	102	-0.016	-0.032	-0.048	-0.084	0.004	-0.296	94
	||| |||||||
hsa-miR-1282 (3' ... 5')	UUCGUCUUUUUC-CGUUUGCU
hsa_circ_0070391 (5' ... 3')	CCAGUGAUCUAAAUAUUGAAAAU	7mer-1a	455	461	0.001	-0.022	-0.004	0.037	0.078	0.016	85
	||||||
hsa-miR-1305 (3' ... 5')	AGAGAGGGUAAUCUCAACUUUU
hsa_circ_0070391 (5' ... 3')	UCUUGCCAAUCCUCAGCAUCAUU	7mer-m8	513	519	-0.016	-0.008	-0.011	-0.017	0.009	-0.163	93
	||| |||||||
hsa-miR-1322 (3' ... 5')	GUCGUAGUCGUCGUAGUAG
hsa_circ_0070391 (5' ... 3')	CCAUCAAGUGGCUUCUUGCCAAU	7mer-m8	500	506	0.003	0.033	-0.009	0.009	0.006	-0.078	73
	|||||||
hsa-miR-182 (3' ... 5')	UCACACUCAAGAUGGUAACGGUUU
hsa_circ_0070391 (5' ... 3')	CACCGCAGCACCUCCAUAAGCUU	7mer-m8	425	431	-0.007	0.025	-0.002	-0.019	0.047	-0.076	85
	|||||||
hsa-miR-21 (3' ... 5')	AGUUGUAGUCAGACUAUUCGAU
hsa_circ_0070391 (5' ... 3')	CACCGCAGCACCUCCAUAAGCUU	7mer-m8	425	431	0.012	0.025	-0.002	-0.019	0.047	-0.057	81
	|||||||
hsa-miR-590-5p (3' ... 5')	GACGUGAAAAUACUUAUUCGAG
hsa_circ_0070391 (5' ... 3')	UGCCAUCAAGUGGCUUCUUGCCA	8mer-1a	498	505	0.003	0.014	-0.019	0.005	-0.063	-0.307	97
	|||||||
hsa-miR-31 (3' ... 5')	UCGAUACGGUCGUAGAACGGA
hsa_circ_0070391 (5' ... 3')	UACUGAAGUAGUGGA-GUGUGAAG	7mer-1a	387	393	-0.006	0.023	-0.008	0.015	-0.019	-0.069	80
	|||| ||||||
hsa-miR-377 (3' ... 5')	UGUUUUCAACGGAAACACACUA
hsa_circ_0070391 (5' ... 3')	CACGGCUCACUUUGACUGUUGAC	7mer-m8	182	188	0.003	-0.021	-0.036	0.015	0.017	-0.142	93
	|||||||
hsa-miR-421 (3' ... 5')	CGCGGGUUAAUUACAGACAACUA
hsa_circ_0070391 (5' ... 3')	CCCUACUUUAGAGCCAUGUUUCU	7mer-m8	67	73	0.003	0.014	-0.052	0.025	0.065	-0.065	93
	|||||||
hsa-miR-494 (3' ... 5')	CUCCAAAGGGCACAUACAAAGU
hsa_circ_0070391 (5' ... 3')	CAGUACCUGACUUUGAAUACUCC	7mer-m8	698	704	0.012	0.021	-0.037	-0.022	0.057	-0.089	86
	|||||||
hsa-miR-496 (3' ... 5')	CUCUAACCGGUACAUUAUGAGU
hsa_circ_0070391 (5' ... 3')	CCAUUCGGACUACCCCAAGGAAG	7mer-1a	719	725	0.004	0.037	-0.033	0.005	-0.012	-0.073	70
	||||||
hsa-miR-502-5p (3' ... 5')	AUCGUGGGUCUAUCGUUCCUA
hsa_circ_0070391 (5' ... 3')	UGGCGGAUCAGUAUGCCUGUGAC	7mer-m8	359	365	0.003	0.012	-0.011	0.022	-0.034	-0.128	90
	|||||||
hsa-miR-513a-5p (3' ... 5')	UACUGUGGAGGGACACUU
hsa_circ_0070391 (5' ... 3')	CCUGGCAGUAAGAGCCUUUGCAG	7mer-m8	306	312	0.012	0.029	-0.018	0.022	0.023	-0.052	85
	|||||||
hsa-miR-518a-5p (3' ... 5')	CUUUCCCGAAGGGAAACGUC
hsa_circ_0070391 (5' ... 3')	CCUGGCAGUAAGAGCCUUUGCAG	7mer-m8	306	312	0.012	0.029	-0.018	0.022	0.023	-0.052	85
	|||||||
hsa-miR-527 (3' ... 5')	CUUUCCCGAAGGGAAACGUC
hsa_circ_0070391 (5' ... 3')	CUAUUCUUCACGGCUCACUUUGA	8mer-1a	174	181	0.003	0.027	-0.07	0.047	0.057	-0.183	99
	|||||||
hsa-miR-520g (3' ... 5')	UGUGAGAUUUCCCUUCGUGAAACA
hsa_circ_0070391 (5' ... 3')	CUAUUCUUCACGGCUCACUUUGA	8mer-1a	174	181	0.003	0.027	-0.07	0.047	0.057	-0.183	99
	|||||||
hsa-miR-520h (3' ... 5')	UGAGAUUUCCCUUCGUGAAACA
hsa_circ_0070391 (5' ... 3')	GCAGAGCAGUACCUGACUUUGAA	7mer-1a	692	698	0.001	0.005	-0.03	0.029	0.044	-0.025	89
	||||||
hsa-miR-520g (3' ... 5')	UGUGAGAUUUCCCUUCGUGAAACA
hsa_circ_0070391 (5' ... 3')	GCAGAGCAGUACCUGACUUUGAA	7mer-1a	692	698	0.001	0.005	-0.03	0.029	0.044	-0.025	89
	||||||
hsa-miR-520h (3' ... 5')	UGAGAUUUCCCUUCGUGAAACA
hsa_circ_0070391 (5' ... 3')	UCAACAAAAACAGUU--GGUUCUUU	7mer-m8	821	827	-0.016	-0.041	-0.054	0	0.018	-0.213	97
	|||||| |||||||
hsa-miR-548b-3p (3' ... 5')	UGUUUUCGUUGACUCCAAGAAC
hsa_circ_0070391 (5' ... 3')	GCUUGUGUUAUUCCCUACUUUAG	7mer-1a	55	61	0.001	0.024	-0.044	0.013	0.072	-0.008	84
	||||||
hsa-miR-548k (3' ... 5')	UCGUUUUAGGCGUUCAUGAAAA
hsa_circ_0070391 (5' ... 3')	GCUUGUGUUAUUCCCUACUUUAG	7mer-1a	55	61	0.004	0.024	-0.044	0.021	0.072	0.003	88
	||||||
hsa-miR-548l (3' ... 5')	CUGUUUUGGGCGUUUAUGAAAA
hsa_circ_0070391 (5' ... 3')	AUUUACUGGAUGAAGCAAGAAAU	7mer-1a	650	656	0.001	-0.018	-0.025	0.017	0.042	-0.057	84
	||||||
hsa-miR-578 (3' ... 5')	UGUUAGGAUCUCGUGUUCUUC
hsa_circ_0070391 (5' ... 3')	UGAUCUAAAUAUUGAAAAUGAAA	7mer-1a	459	465	0.001	-0.006	-0.005	0.041	0.074	0.031	83
	||||||
hsa-miR-579 (3' ... 5')	UUAGCGCCAAAUAUGGUUUACUU
hsa_circ_0070391 (5' ... 3')	GGUUCUUUGGACCAGAAAUGAAU	7mer-1a	836	842	-0.006	0.006	-0.046	0.041	0.074	-0.005	91
	||| ||||||
hsa-miR-579 (3' ... 5')	UUAGCGCCAAAUAUGG--UUUACUU
hsa_circ_0070391 (5' ... 3')	GCUAGAGCUUGUUGUGAAUACAU	7mer-1a	256	262	0.001	0.005	-0.022	-0.012	0.042	-0.06	81
	||||||
hsa-miR-630 (3' ... 5')	UGGAAGGGACCAUGUCUUAUGA
hsa_circ_0070391 (5' ... 3')	AAUCUCUUGUCACAAGCUGGUAU	7mer-1a	30	36	-0.002	-0.008	-0.047	-0.005	-0.066	-0.202	90
	||||||
hsa-miR-634 (3' ... 5')	CAGGUUUCAACCCCACGACCAA
hsa_circ_0070391 (5' ... 3')	CCCAAGGAAGCAUACUGCUGGUG	7mer-m8	732	738	-0.007	0.036	-0.042	-0.006	-0.048	-0.187	88
	|||||||
hsa-miR-634 (3' ... 5')	CAGGUUUCAACCCCACGACCAA
hsa_circ_0070391 (5' ... 3')	GGAUGAAACACUUGCACAGGUUC	7mer-m8	546	552	-0.016	0.076	-0.015	-0.015	0.004	-0.086	78
	|||| |||||||
hsa-miR-649 (3' ... 5')	CUGAGAACUUGUUG----UGUCCAAA
hsa_circ_0070391 (5' ... 3')	UUGAAUGCUAUUCUAUCAACAAA	7mer-1a	806	812	0.001	-0.018	-0.043	-0.004	0.021	-0.117	92
	||||||
hsa-miR-653 (3' ... 5')	GUCAUCUCUAACAAAGUUGUG
hsa_circ_0070391 (5' ... 3')	CAAAGCUAAUCUCUUGUCACAAG	7mer-m8	23	29	0.021	-0.013	-0.059	-0.003	0.014	-0.16	94
	|||||||
hsa-miR-758 (3' ... 5')	CCAAUCACCUGGUCCAGUGUUU
hsa_circ_0070391 (5' ... 3')	GAGCCUUUGCAGAAAGUCACAAU	7mer-m8	317	323	0.003	-0.039	-0.017	-0.003	0.014	-0.162	94
	|||||||
hsa-miR-758 (3' ... 5')	CCAAUCACCUGGUCCAGUGUUU
hsa_circ_0070391 (5' ... 3')	AAGCAGGUCUAUAAU--GCUGCCAU	7mer-1a	481	487	-0.006	-0.017	-0.007	0.001	-0.104	-0.207	90
	||| ||||||
hsa-miR-885-3p (3' ... 5')	AUAGGUGAUGUGGGGCGACGGA
hsa_circ_0070391 (5' ... 3')	ACAAUCGAAUAGACUUAAUGGAC	7mer-1a	335	341	0.004	0.024	-0.013	-0.011	0.034	-0.036	73
	||||||
hsa-miR-885-5p (3' ... 5')	UCUCCGUCCCAUCACAUUACCU
hsa_circ_0070391 (5' ... 3')	AAUUACCACCUUCACUUGAGUAG	7mer-1a	670	676	0.001	0.02	-0.028	0.006	0.022	-0.053	87
	||||||
hsa-miR-888 (3' ... 5')	ACUGACUGUCGAAAAACUCAU

## Sheet: supplement Table5
	miRNA	mRNA
1	hsa-miR-1305	ZBTB7B
2	hsa-miR-1305	SOAT1
4	hsa-miR-1305	ZNF638
5	hsa-miR-1305	SLC8A1
6	hsa-miR-1305	SLC1A2
7	hsa-miR-1305	GULP1
11	hsa-miR-1305	CDC5L
12	hsa-miR-1305	RPL15
14	hsa-miR-1305	CHL1
16	hsa-miR-1305	RXFP1
17	hsa-miR-1305	ZNF331
20	hsa-miR-1305	SLC52A2
22	hsa-miR-1305	VTCN1
24	hsa-miR-1305	AP4B1
25	hsa-miR-1305	YME1L1
26	hsa-miR-1305	DGAT2
27	hsa-miR-1305	MYBPC1
33	hsa-miR-1305	AP4S1
37	hsa-miR-1305	RND3
38	hsa-miR-1305	CYB5D2
40	hsa-miR-1305	PMEPA1
41	hsa-miR-1305	CDC27
42	hsa-miR-1305	SYT14
43	hsa-miR-1305	PNPLA8
53	hsa-miR-1305	MYH10
54	hsa-miR-1305	PIK3CB
55	hsa-miR-1305	KLK2
57	hsa-miR-1305	S100PBP
58	hsa-miR-1305	NSUN4
59	hsa-miR-1305	ATF7IP2
60	hsa-miR-1305	ZNF85
61	hsa-miR-1305	ANKRD11
63	hsa-miR-1305	ATP1A3
65	hsa-miR-1305	FLII
66	hsa-miR-1305	KIF22
67	hsa-miR-1305	RAB34
68	hsa-miR-1305	ETF1
69	hsa-miR-1305	GLS
70	hsa-miR-1305	CACNA1G
72	hsa-miR-1305	UBE2L3
73	hsa-miR-1305	E2F8
75	hsa-miR-1305	MCMBP
76	hsa-miR-1305	NOL8
77	hsa-miR-1305	KDM2A
79	hsa-miR-1305	GNAI1
81	hsa-miR-1305	CABLES1
83	hsa-miR-1305	KAT6B
86	hsa-miR-1305	PLEKHA5
87	hsa-miR-1305	CMPK2
88	hsa-miR-1305	EPHX2
90	hsa-miR-1305	GOLGB1
94	hsa-miR-1305	ZNF74
95	hsa-miR-1305	MEGF10
96	hsa-miR-1305	MPP5
97	hsa-miR-1305	CHRNB4
98	hsa-miR-1305	RPL10
100	hsa-miR-1305	LTA4H
101	hsa-miR-1305	CHRND
103	hsa-miR-1305	TEAD2
104	hsa-miR-1305	STOML1
105	hsa-miR-1305	MELK
111	hsa-miR-1305	PRDM11
112	hsa-miR-1305	CLEC19A
113	hsa-miR-1305	SSBP2
114	hsa-miR-1305	CYRIB
116	hsa-miR-1305	CACNA1F
117	hsa-miR-1305	BMPR1B
118	hsa-miR-1305	RPS3
119	hsa-miR-1305	GRM4
120	hsa-miR-1305	ZNF195
122	hsa-miR-1305	SMG6
124	hsa-miR-1305	TMEM265
125	hsa-miR-1305	POLD1
126	hsa-miR-1305	TTN
128	hsa-miR-1305	KANK1
130	hsa-miR-1305	CALHM4
133	hsa-miR-1305	CYBRD1
134	hsa-miR-1305	CLCN4
135	hsa-miR-1305	CDH13
136	hsa-miR-1305	PAX1
137	hsa-miR-1305	NDUFB3
138	hsa-miR-1305	ITCH
140	hsa-miR-1305	DDX11
142	hsa-miR-1305	CEP41
145	hsa-miR-1305	ELK1
146	hsa-miR-1305	SLC20A2
149	hsa-miR-1305	DDX56
150	hsa-miR-1305	DDX6
151	hsa-miR-1305	ALG13
152	hsa-miR-1305	ZNF451
154	hsa-miR-1305	SLC9A7
155	hsa-miR-1305	HNRNPH1
156	hsa-miR-1305	ATP5F1A
158	hsa-miR-1305	SAMD14
159	hsa-miR-1305	IKZF3
166	hsa-miR-1305	CRB1
167	hsa-miR-1305	FBXO7
168	hsa-miR-1305	ANKFY1
169	hsa-miR-1305	CHIA
171	hsa-miR-1305	GRIA1
175	hsa-miR-1305	TRPV3
176	hsa-miR-1305	FBXO16
177	hsa-miR-1305	MIS12
180	hsa-miR-1305	MLH1
182	hsa-miR-1305	MSH2
183	hsa-miR-1305	NFATC2
186	hsa-miR-1305	PGBD5
188	hsa-miR-1305	TP53I11
190	hsa-miR-1305	HAL
192	hsa-miR-1305	DIAPH3
197	hsa-miR-1305	IDH3B
198	hsa-miR-1305	SLC4A8
200	hsa-miR-1305	ARHGAP20
205	hsa-miR-1305	TOP1MT
206	hsa-miR-1305	PKD2L2
207	hsa-miR-1305	CDK6
209	hsa-miR-1305	RDX
212	hsa-miR-1305	UEVLD
215	hsa-miR-1305	NFKB2
216	hsa-miR-1305	MPDZ
217	hsa-miR-1305	BCAR3
222	hsa-miR-1305	SOX5
224	hsa-miR-1305	EIF2B3
225	hsa-miR-1305	CDK15
227	hsa-miR-1305	GNAL
229	hsa-miR-1305	TXNRD1
231	hsa-miR-1305	LY9
232	hsa-miR-1305	ZNF484
233	hsa-miR-1305	MS4A14
234	hsa-miR-1305	TTPAL
235	hsa-miR-1305	URM1
236	hsa-miR-1305	SMC2
237	hsa-miR-1305	SLC25A25
238	hsa-miR-1305	PWWP2A
239	hsa-miR-1305	SLC7A8
240	hsa-miR-1305	COL4A2-AS2
241	hsa-miR-1305	GPR155
243	hsa-miR-1305	UNC45B
244	hsa-miR-1305	PLEKHB2
249	hsa-miR-1305	GOLGA6L4
251	hsa-miR-1305	USP43
252	hsa-miR-1305	SENP1
255	hsa-miR-1305	FAM189B
256	hsa-miR-1305	GPR161
260	hsa-miR-1305	ARPP21
264	hsa-miR-1305	ZNF706
266	hsa-miR-1305	AMBRA1
267	hsa-miR-1305	LRRC8E
268	hsa-miR-1305	SHOC2
270	hsa-miR-1305	XRRA1
272	hsa-miR-1305	ENKUR
273	hsa-miR-1305	G6PC
274	hsa-miR-1305	RXRB
275	hsa-miR-1305	JAM2
276	hsa-miR-1305	PSMD5
277	hsa-miR-1305	CDC42EP3
279	hsa-miR-1305	MCM3
280	hsa-miR-1305	CENPN
282	hsa-miR-1305	TBXT
283	hsa-miR-1305	CAMKK2
284	hsa-miR-1305	TNFAIP3
285	hsa-miR-1305	MED23
286	hsa-miR-1305	RNF111
288	hsa-miR-1305	AKAP13
289	hsa-miR-1305	CSNK1G3
290	hsa-miR-1305	SLC16A7
292	hsa-miR-1305	MED4
293	hsa-miR-1305	LUC7L2
294	hsa-miR-1305	ARHGAP12
295	hsa-miR-1305	SORBS2
296	hsa-miR-1305	MEAF6
297	hsa-miR-1305	IFIT1
298	hsa-miR-1305	XPO6
299	hsa-miR-1305	KLF7
306	hsa-miR-1305	HYDIN
307	hsa-miR-1305	IST1
312	hsa-miR-1305	ZFAND2B
314	hsa-miR-1305	CHD2
315	hsa-miR-1305	CDH19
316	hsa-miR-1305	ADGRE2
318	hsa-miR-1305	ZFP41
319	hsa-miR-1305	PGR
323	hsa-miR-1305	OBSCN
325	hsa-miR-1305	DICER1
326	hsa-miR-1305	EMC1
328	hsa-miR-1305	CFAP410
330	hsa-miR-1305	CCDC177
331	hsa-miR-1305	ACBD5
333	hsa-miR-1305	KCNMA1
336	hsa-miR-1305	PEX11A
337	hsa-miR-1305	DNAJC10
341	hsa-miR-1305	CSNK1A1
343	hsa-miR-1305	SLC16A5
344	hsa-miR-1305	FAR2
348	hsa-miR-1305	DCLRE1A
350	hsa-miR-1305	PUS7L
352	hsa-miR-1305	PRELID1
353	hsa-miR-1305	PPP2R2B
354	hsa-miR-1305	KIF27
356	hsa-miR-1305	MEGF8
357	hsa-miR-1305	TFEB
358	hsa-miR-1305	HSP90AB1
360	hsa-miR-1305	ITPRIP
362	hsa-miR-1305	NRXN3
363	hsa-miR-1305	LRRC14
364	hsa-miR-1305	CDK5RAP2
365	hsa-miR-1305	ABHD10
366	hsa-miR-1305	SLC1A6
367	hsa-miR-1305	CHEK1
368	hsa-miR-1305	WDTC1
370	hsa-miR-1305	MAZ
372	hsa-miR-1305	PPIP5K2
374	hsa-miR-1305	BBX
375	hsa-miR-1305	SLC22A12
376	hsa-miR-1305	AGAP4
378	hsa-miR-1305	C1orf100
379	hsa-miR-1305	C9orf153
380	hsa-miR-1305	ICE2
381	hsa-miR-1305	UNKL
382	hsa-miR-1305	SEC16A
383	hsa-miR-1305	DRGX
385	hsa-miR-1305	KPNB1
386	hsa-miR-1305	ELF2
388	hsa-miR-1305	TP53
389	hsa-miR-1305	ZNF550
390	hsa-miR-1305	DNAH11
391	hsa-miR-1305	LRRC31
392	hsa-miR-1305	B3GALNT2
393	hsa-miR-1305	WDR72
394	hsa-miR-1305	TAGLN2
395	hsa-miR-1305	IGSF9B
397	hsa-miR-1305	ZNF891
400	hsa-miR-1305	GOLGA8O
401	hsa-miR-1305	FMN1
402	hsa-miR-1305	AOC3
403	hsa-miR-1305	YTHDF3
408	hsa-miR-1305	CCNT1
409	hsa-miR-1305	CHUK
410	hsa-miR-1305	LPAR4
411	hsa-miR-1305	ZKSCAN8
413	hsa-miR-1305	ZNF205
414	hsa-miR-1305	HIPK3
416	hsa-miR-1305	SDHC
417	hsa-miR-1305	ZBTB18
418	hsa-miR-1305	SNX2
420	hsa-miR-1305	DMC1
421	hsa-miR-1305	PTPN5
422	hsa-miR-1305	PELP1
423	hsa-miR-1305	DNM3
424	hsa-miR-1305	MRPL45
425	hsa-miR-1305	COL6A5
426	hsa-miR-1305	EPHA6
427	hsa-miR-1305	NUP155
428	hsa-miR-1305	FBXL7
429	hsa-miR-1305	FRS2
435	hsa-miR-1305	SLC38A1
437	hsa-miR-1305	ANXA11
438	hsa-miR-1305	DYNC1I1
440	hsa-miR-1305	PKD1L2
442	hsa-miR-1305	LILRB4
444	hsa-miR-1305	FNDC3A
445	hsa-miR-1305	COBLL1
448	hsa-miR-1305	MON2
451	hsa-miR-1305	ADORA2A
453	hsa-miR-1305	ZNF180
455	hsa-miR-1305	RCHY1
460	hsa-miR-1305	NR6A1
461	hsa-miR-1305	MAPK8
463	hsa-miR-1305	PDK1
465	hsa-miR-1305	ACVR2A
467	hsa-miR-1305	CORIN
468	hsa-miR-1305	PCDH1
470	hsa-miR-1305	HARS2
471	hsa-miR-1305	ELN
474	hsa-miR-1305	JRK
475	hsa-miR-1305	VPS45
477	hsa-miR-1305	DPF3
479	hsa-miR-1305	PAX5
499	hsa-miR-1305	ANKRD35
500	hsa-miR-1305	GTF2I
501	hsa-miR-1305	DNAI1
502	hsa-miR-1305	MAP2K4
503	hsa-miR-1305	PKIG
504	hsa-miR-1305	SMC1A
507	hsa-miR-1305	FASTKD1
508	hsa-miR-1305	MSH6
514	hsa-miR-1305	PSME1
515	hsa-miR-1305	NCAPH
516	hsa-miR-1305	CERS5
517	hsa-miR-1305	SLC26A6
519	hsa-miR-1305	FHOD3
521	hsa-miR-1305	MLIP
522	hsa-miR-1305	SIK3
523	hsa-miR-1305	NCAPG2
525	hsa-miR-1305	SPOCD1
526	hsa-miR-1305	SSH2
528	hsa-miR-1305	MEI4
529	hsa-miR-1305	ABR
530	hsa-miR-1305	MSL3
531	hsa-miR-1305	PPP2R5E
535	hsa-miR-1305	ZC3HC1
537	hsa-miR-1305	NDRG2
540	hsa-miR-1305	MATR3
541	hsa-miR-1305	GAB3
542	hsa-miR-1305	ARHGAP27
543	hsa-miR-1305	CATSPER2
544	hsa-miR-1305	ARHGAP45
545	hsa-miR-1305	PLS3
546	hsa-miR-1305	OSCAR
547	hsa-miR-1305	FBXL19
548	hsa-miR-1305	ITGB6
550	hsa-miR-1305	SLC26A7
552	hsa-miR-1305	ARPIN
554	hsa-miR-1305	IDH1
556	hsa-miR-1305	WNK2
557	hsa-miR-1305	NRBF2
558	hsa-miR-1305	NDUFA5
559	hsa-miR-1305	SLC38A9
560	hsa-miR-1305	ARL4C
561	hsa-miR-1305	GNA12
562	hsa-miR-1305	YAE1
564	hsa-miR-1305	C2
565	hsa-miR-1305	TSPY10
566	hsa-miR-1305	GOLGA8J
567	hsa-miR-1305	PRR23D2
568	hsa-miR-1305	PRR23D1
569	hsa-miR-1305	GOLGA8R
570	hsa-miR-1305	GOLGA8H
571	hsa-miR-1305	ARMH2
572	hsa-miR-1305	GOLGA8K
573	hsa-miR-1305	ZFP37
575	hsa-miR-1305	ADNP
578	hsa-miR-1305	STK40
582	hsa-miR-1305	BTBD3
584	hsa-miR-1305	EYA3
586	hsa-miR-1305	DRD3
587	hsa-miR-1305	ARHGAP36
588	hsa-miR-1305	KDM5C
589	hsa-miR-1305	PFKFB3
591	hsa-miR-1305	SLC35A2
592	hsa-miR-1305	STIP1
594	hsa-miR-1305	USP47
595	hsa-miR-1305	PEX1
598	hsa-miR-1305	GAPVD1
600	hsa-miR-1305	SECISBP2
602	hsa-miR-1305	LRRFIP2
603	hsa-miR-1305	PDIA6
610	hsa-miR-1305	OLFML2A
611	hsa-miR-1305	STAG3
617	hsa-miR-1305	SPATS2L
619	hsa-miR-1305	PLXDC2
624	hsa-miR-1305	POLR1B
627	hsa-miR-1305	ANKMY1
628	hsa-miR-1305	FAM71F1
629	hsa-miR-1305	FILIP1L
631	hsa-miR-1305	R3HDM1
634	hsa-miR-1305	MARCHF7
637	hsa-miR-1305	RGN
638	hsa-miR-1305	PPP4R3B
639	hsa-miR-1305	CCNY
643	hsa-miR-1305	MARCHF8
645	hsa-miR-1305	TMEM139
646	hsa-miR-1305	RIMS2
647	hsa-miR-1305	RAPGEF4
650	hsa-miR-1305	TRPS1
651	hsa-miR-1305	ZFAND4
652	hsa-miR-1305	CCT8
656	hsa-miR-1305	RALGAPB
662	hsa-miR-1305	LRRTM4
663	hsa-miR-1305	ABI2
665	hsa-miR-1305	PRDM15
666	hsa-miR-1305	STIL
667	hsa-miR-1305	COPS7B
669	hsa-miR-1305	PRMT5
670	hsa-miR-1305	SEPTIN2
672	hsa-miR-1305	TLE3
675	hsa-miR-1305	NUDT13
679	hsa-miR-1305	RTF2
681	hsa-miR-1305	USP8
682	hsa-miR-1305	MAP3K9
685	hsa-miR-1305	GTDC1
687	hsa-miR-1305	CCSER2
692	hsa-miR-1305	HECTD2
693	hsa-miR-1305	SERPINA9
694	hsa-miR-1305	PITPNB
696	hsa-miR-1305	NUTM1
698	hsa-miR-1305	PHF21B
699	hsa-miR-1305	PLCB2
701	hsa-miR-1305	ZNF106
702	hsa-miR-1305	DBNL
705	hsa-miR-1305	TLK2
706	hsa-miR-1305	SERHL2
707	hsa-miR-1305	VKORC1L1
709	hsa-miR-1305	UBE2Q2
710	hsa-miR-1305	TAMM41
711	hsa-miR-1305	LYSMD4
715	hsa-miR-1305	PHF23
716	hsa-miR-1305	PDXDC1
720	hsa-miR-1305	IQGAP2
721	hsa-miR-1305	ZDBF2
722	hsa-miR-1305	ARNT
724	hsa-miR-1305	FAM168A
728	hsa-miR-1305	ZNF595
729	hsa-miR-1305	RAB30
734	hsa-miR-1305	C11orf54
739	hsa-miR-1305	GPR6
740	hsa-miR-1305	SLC17A4
741	hsa-miR-1305	RPP40
743	hsa-miR-1305	RIC8A
744	hsa-miR-1305	RBM4B
745	hsa-miR-1305	FANCA
747	hsa-miR-1305	SLC25A44
748	hsa-miR-1305	CEP162
750	hsa-miR-1305	TMEM117
752	hsa-miR-1305	RITA1
753	hsa-miR-1305	TMEM132B
756	hsa-miR-1305	RALGPS2
758	hsa-miR-1305	KLHL32
759	hsa-miR-1305	TCP11L2
760	hsa-miR-1305	HMOX2
761	hsa-miR-1305	KIRREL1
762	hsa-miR-1305	GPRC6A
766	hsa-miR-1305	VTA1
768	hsa-miR-1305	MAEL
770	hsa-miR-1305	RNF217
772	hsa-miR-1305	RPUSD2
773	hsa-miR-1305	SCML4
776	hsa-miR-1305	TUBGCP4
778	hsa-miR-1305	GLB1L
779	hsa-miR-1305	RNGTT
780	hsa-miR-1305	REV3L
781	hsa-miR-1305	HDDC3
782	hsa-miR-1305	RGS11
783	hsa-miR-1305	FAM214A
784	hsa-miR-1305	HSPH1
785	hsa-miR-1305	SLC35B2
790	hsa-miR-1305	PARP11
792	hsa-miR-1305	RAD9B
795	hsa-miR-1305	DUSP22
796	hsa-miR-1305	NUMA1
798	hsa-miR-1305	GRAMD1B
799	hsa-miR-1305	ZRANB3
801	hsa-miR-1305	C2CD3
804	hsa-miR-1305	PHRF1
807	hsa-miR-1305	AIG1
809	hsa-miR-1305	RBM26
811	hsa-miR-1305	C6orf89
815	hsa-miR-1305	ADD1
816	hsa-miR-1305	SLC45A4
817	hsa-miR-1305	STK24
818	hsa-miR-1305	TMEM68
820	hsa-miR-1305	AASDH
823	hsa-miR-1305	PRMT2
826	hsa-miR-1305	CKAP2
827	hsa-miR-1305	ABLIM2
828	hsa-miR-1305	ARMC1
829	hsa-miR-1305	RMDN1
830	hsa-miR-1305	AGTPBP1
835	hsa-miR-1305	GRTP1
836	hsa-miR-1305	CENPE
837	hsa-miR-1305	BORA
839	hsa-miR-1305	SETD4
840	hsa-miR-1305	SYNPO2
842	hsa-miR-1305	RUBCNL
844	hsa-miR-1305	ZNF34
845	hsa-miR-1305	ANKRD17
846	hsa-miR-1305	SPATA13
847	hsa-miR-1305	TBC1D14
848	hsa-miR-1305	PRRC1
849	hsa-miR-1305	DCAF10
850	hsa-miR-1305	LYSMD3
851	hsa-miR-1305	FRG2
852	hsa-miR-1305	CBWD5
853	hsa-miR-1305	ST6GALNAC6
856	hsa-miR-1305	KIAA1958
857	hsa-miR-1305	ZKSCAN1
859	hsa-miR-1305	HECW1
861	hsa-miR-1305	ABCC8
862	hsa-miR-1305	FSD1L
864	hsa-miR-1305	AMD1
866	hsa-miR-1305	RPS6KC1
874	hsa-miR-1305	ZNF596
875	hsa-miR-1305	KIAA1191
876	hsa-miR-1305	CAB39L
879	hsa-miR-1305	BTK
880	hsa-miR-1305	COBL
881	hsa-miR-1305	JADE1
887	hsa-miR-1305	TET3
888	hsa-miR-1305	FDFT1
890	hsa-miR-1305	TRAF3IP3
891	hsa-miR-1305	DNAJC16
892	hsa-miR-1305	SNTG1
893	hsa-miR-1305	KCNT2
899	hsa-miR-1305	TMEM9
901	hsa-miR-1305	ICA1L
902	hsa-miR-1305	DCAKD
904	hsa-miR-1305	UBN1
905	hsa-miR-1305	METTL9
906	hsa-miR-1305	IL1R1
908	hsa-miR-1305	CTNND2
910	hsa-miR-1305	TMPRSS5
911	hsa-miR-1305	SMC4
913	hsa-miR-1305	RHOT1
916	hsa-miR-1305	PDE1B
917	hsa-miR-1305	PIK3C2G
919	hsa-miR-1305	MARCHF10
921	hsa-miR-1305	TOM1L2
925	hsa-miR-1305	RMND5B
927	hsa-miR-1305	C19orf44
928	hsa-miR-1305	ACSF2
934	hsa-miR-1305	C18orf54
938	hsa-miR-1305	ABCA8
939	hsa-miR-1305	LIN54
940	hsa-miR-1305	GMIP
941	hsa-miR-1305	PHLPP2
942	hsa-miR-1305	TMEM161B
943	hsa-miR-1305	GALK2
945	hsa-miR-1305	CLUL1
946	hsa-miR-1305	PLAGL1
950	hsa-miR-1305	LIG1
951	hsa-miR-1305	CD300LF
955	hsa-miR-1305	PRKCSH
956	hsa-miR-1305	BTBD7
957	hsa-miR-1305	VPS33B
958	hsa-miR-1305	MPI
963	hsa-miR-1305	ACSBG2
966	hsa-miR-1305	ZNF302
971	hsa-miR-1305	TULP1
972	hsa-miR-1305	PMS1
974	hsa-miR-1305	FAM104A
980	hsa-miR-1305	ARHGEF3
981	hsa-miR-1305	CRYAB
982	hsa-miR-1305	PER3
984	hsa-miR-1305	CD36
987	hsa-miR-1305	ZNF718
988	hsa-miR-1305	ZNF761
989	hsa-miR-1305	ZNF84
990	hsa-miR-1305	BAZ2B
991	hsa-miR-1305	BIN2
992	hsa-miR-1305	ROBO2
994	hsa-miR-1305	EI24
995	hsa-miR-1305	POLDIP2
996	hsa-miR-1305	VPS11
998	hsa-miR-1305	ZNF717
1000	hsa-miR-1305	CDK2
1001	hsa-miR-1305	ASB15
1002	hsa-miR-1305	SDR39U1
1003	hsa-miR-1305	SORBS1
1006	hsa-miR-1305	DMXL1
1007	hsa-miR-1305	SYT8
1008	hsa-miR-1305	PRAMEF13
1009	hsa-miR-1305	SON
1012	hsa-miR-1305	CEACAM7
1013	hsa-miR-1305	NBR1
1014	hsa-miR-1305	NPHP4
1015	hsa-miR-1305	ESR2
1016	hsa-miR-1305	CYFIP2
1018	hsa-miR-1305	GRAP2
1019	hsa-miR-1305	CYP3A5
1020	hsa-miR-1305	IGF1R
1021	hsa-miR-1305	IGF2BP2
1023	hsa-miR-1305	WNT2B
1024	hsa-miR-1305	MTR
1026	hsa-miR-1305	POLH
1028	hsa-miR-1305	NOP14
1029	hsa-miR-1305	PTPRK
1030	hsa-miR-1305	GABRP
1031	hsa-miR-1305	RUFY3
1033	hsa-miR-1305	KLHL8
1036	hsa-miR-1305	EYS
1038	hsa-miR-1305	TNIP2
1039	hsa-miR-1305	TTC39C
1040	hsa-miR-1305	CFAP97
1041	hsa-miR-1305	TAB2
1042	hsa-miR-1305	ACP3
1043	hsa-miR-1305	TBC1D19
1044	hsa-miR-1305	CLNS1A
1046	hsa-miR-1305	AZIN2
1047	hsa-miR-1305	MGAM2
1048	hsa-miR-1305	LYRM7
1049	hsa-miR-1305	CLK2
1051	hsa-miR-1305	MAEA
1052	hsa-miR-1305	PDE4B
1053	hsa-miR-1305	TCEANC
1054	hsa-miR-1305	TRERF1
1055	hsa-miR-1305	NPHS2
1056	hsa-miR-1305	SNX14
1058	hsa-miR-1305	ZNF461
1059	hsa-miR-1305	ZNF480
1061	hsa-miR-1305	C1RL
1062	hsa-miR-1305	DDR1
1063	hsa-miR-1305	KIF2C
1064	hsa-miR-1305	ADGRL2
1068	hsa-miR-1305	CAMSAP2
1070	hsa-miR-1305	MFAP5
1073	hsa-miR-1305	COX18
1074	hsa-miR-1305	NSL1
1075	hsa-miR-1305	CLEC1A
1076	hsa-miR-1305	HELQ
1077	hsa-miR-1305	CETN3
1079	hsa-miR-1305	ADCY10
1080	hsa-miR-1305	SYT5
1081	hsa-miR-1305	MCTP1
1082	hsa-miR-1305	CNN1
1083	hsa-miR-1305	ATMIN
1085	hsa-miR-1305	DDB2
1086	hsa-miR-1305	NUDT12
1088	hsa-miR-1305	VPS35L
1090	hsa-miR-1305	SEC31A
1092	hsa-miR-1305	CYB561A3
1093	hsa-miR-1305	PRIMPOL
1095	hsa-miR-1305	LYPLAL1
1098	hsa-miR-1305	MTTP
1099	hsa-miR-1305	KIF3A
1100	hsa-miR-1305	NAA40
1101	hsa-miR-1305	KRT85
1102	hsa-miR-1305	SEC24B
1103	hsa-miR-1305	PIFO
1104	hsa-miR-1305	SLC10A7
1105	hsa-miR-1305	RC3H1
1107	hsa-miR-1305	CHIC1
1108	hsa-miR-1305	PBDC1
1109	hsa-miR-1305	CABP4
1110	hsa-miR-1305	CD55
1114	hsa-miR-1305	BAZ2A
1115	hsa-miR-1305	PRKACB
1117	hsa-miR-1305	PGPEP1
1118	hsa-miR-1305	EMSY
1121	hsa-miR-1305	CPSF6
1122	hsa-miR-1305	BRD8
1123	hsa-miR-1305	FAAP24
1125	hsa-miR-1305	DLG2
1127	hsa-miR-1305	ZNF570
1128	hsa-miR-1305	ALKBH8
1129	hsa-miR-1305	EYA4
1131	hsa-miR-1305	ABLIM3
1132	hsa-miR-1305	HNRNPUL1
1133	hsa-miR-1305	NUDT4
1136	hsa-miR-1305	TJP1
1138	hsa-miR-1305	BCLAF1
1139	hsa-miR-1305	CADM1
1143	hsa-miR-1305	VASH2
1144	hsa-miR-1305	ARL1
1146	hsa-miR-1305	ARHGEF12
1147	hsa-miR-1305	QKI
1148	hsa-miR-1305	ZBTB44
1149	hsa-miR-1305	PPCDC
1153	hsa-miR-1305	ADAMTSL3
1154	hsa-miR-1305	MAGI2
1155	hsa-miR-1305	VPS39
1156	hsa-miR-1305	CDHR3
1157	hsa-miR-1305	TMEM209
1158	hsa-miR-1305	TPCN1
1159	hsa-miR-1305	TPM2
1160	hsa-miR-1305	HMGB3
1161	hsa-miR-1305	UGT2A2
1162	hsa-miR-1305	UGT2A1
1163	hsa-miR-1305	ERC1
1167	hsa-miR-1305	MT1F
1168	hsa-miR-1305	OAZ3
1169	hsa-miR-1305	SS18L1
1170	hsa-miR-1305	ZNF202
1172	hsa-miR-1305	LENG9
1173	hsa-miR-1305	ABCC4
1174	hsa-miR-1305	MEMO1
1176	hsa-miR-1305	C12orf57
1178	hsa-miR-1305	SAP30BP
1180	hsa-miR-1305	BOC
1182	hsa-miR-1305	ZNF75A
1183	hsa-miR-1305	UMAD1
1185	hsa-miR-1305	RBSN
1186	hsa-miR-1305	HNRNPCL4
1187	hsa-miR-1305	PARD3B
1188	hsa-miR-1305	COX10
1189	hsa-miR-1305	MPP6
1190	hsa-miR-1305	C7orf26
1191	hsa-miR-1305	ITGA10
1192	hsa-miR-1305	PGAP4
1195	hsa-miR-1305	COL4A1
1196	hsa-miR-1305	GAS2L3
1198	hsa-miR-1305	POLR2B
1200	hsa-miR-1305	DNAH2
1202	hsa-miR-1305	CEP97
1203	hsa-miR-1305	P3R3URF-PIK3R3
1204	hsa-miR-1305	PIK3R3
1205	hsa-miR-1305	KLHL36
1206	hsa-miR-1305	TAZ
1207	hsa-miR-1305	MAP11
1208	hsa-miR-1305	SMIM21
1209	hsa-miR-1305	ISX
1212	hsa-miR-1305	ARMC7
1213	hsa-miR-1305	PPFIA4
1214	hsa-miR-1305	KDM4C
1215	hsa-miR-1305	ERMN
1218	hsa-miR-1305	OLFM2
1219	hsa-miR-1305	ZBTB26
1220	hsa-miR-1305	ANKRD60
1221	hsa-miR-1305	SLMAP
1225	hsa-miR-1305	KRCC1
1226	hsa-miR-1305	PRKAG2
1228	hsa-miR-1305	NKAIN3
1230	hsa-miR-1305	EPHA4
1231	hsa-miR-1305	CFAP47
1232	hsa-miR-1305	SLK
1233	hsa-miR-1305	DERL2
1234	hsa-miR-1305	DUSP18
1235	hsa-miR-1305	GPATCH8
1236	hsa-miR-1305	PKP4
1237	hsa-miR-1305	SPRY3
1238	hsa-miR-1305	LNPK
1240	hsa-miR-1305	TMEM59
1241	hsa-miR-1305	AGRN
1242	hsa-miR-1305	RNF43
1244	hsa-miR-1305	MBNL2
1245	hsa-miR-1305	PRAMEF26
1246	hsa-miR-1305	CCDC18
1247	hsa-miR-1305	INTS6
1248	hsa-miR-1305	FN1
1253	hsa-miR-1305	DLEU7
1254	hsa-miR-1305	TDRD15
1255	hsa-miR-1305	SPDYE5
1256	hsa-miR-1305	AGXT2
1257	hsa-miR-1305	TCF4
1260	hsa-miR-1305	TGFBR1
1261	hsa-miR-1305	CLDN7
1262	hsa-miR-1305	COMMD9
1263	hsa-miR-1305	KANSL1L
1264	hsa-miR-1305	PRICKLE3
1265	hsa-miR-1305	ST8SIA5
1269	hsa-miR-1305	MEF2C
1270	hsa-miR-1305	LIPG
1271	hsa-miR-1305	EXPH5
1272	hsa-miR-1305	PIK3C3
1273	hsa-miR-1305	TNS1
1275	hsa-miR-1305	FER
1276	hsa-miR-1305	NCBP2
1277	hsa-miR-1305	RBM23
1279	hsa-miR-1305	PRUNE2
1280	hsa-miR-1305	RAB26
1281	hsa-miR-1305	XXYLT1
1283	hsa-miR-1305	GATA4
1285	hsa-miR-1305	DCUN1D1
1286	hsa-miR-1305	EGLN3
1287	hsa-miR-1305	KLHL28
1288	hsa-miR-1305	PHC3
1289	hsa-miR-1305	TOGARAM1
1290	hsa-miR-1305	SLC22A5
1291	hsa-miR-1305	CCDC178
1292	hsa-miR-1305	MRTFB
1293	hsa-miR-1305	PLEKHG3
1294	hsa-miR-1305	GOLIM4
1295	hsa-miR-1305	PCNX1
1296	hsa-miR-1305	GFM1
1297	hsa-miR-1305	NEURL1B
1299	hsa-miR-1305	SIMC1
1301	hsa-miR-1305	SGIP1
1303	hsa-miR-1305	TSHZ1
1304	hsa-miR-1305	ZNF521
1305	hsa-miR-1305	ATXN2L
1306	hsa-miR-1305	EVI5
1307	hsa-miR-1305	ST7L
1309	hsa-miR-1305	SH2B1
1311	hsa-miR-1305	PTPN22
1313	hsa-miR-1305	TSPAN2
1315	hsa-miR-1305	CHD9
1316	hsa-miR-1305	PARP15
1320	hsa-miR-1305	ADGRG3
1321	hsa-miR-1305	MAP1S
1325	hsa-miR-1305	DLGAP1
1326	hsa-miR-1305	METTL4
1327	hsa-miR-1305	NAA50
1328	hsa-miR-1305	CYSLTR2
1332	hsa-miR-1305	EPHB2
1333	hsa-miR-1305	MYO15B
1334	hsa-miR-1305	GNAS
1336	hsa-miR-1305	CREBL2
1338	hsa-miR-1305	PRAMEF25
1340	hsa-miR-1305	KLK14
1344	hsa-miR-1305	CLTA
1345	hsa-miR-1305	UBE2K
1346	hsa-miR-1305	COX20
1348	hsa-miR-1305	ANO3
1350	hsa-miR-1305	AFF1
1351	hsa-miR-1305	DNAJB1
1352	hsa-miR-1305	TFRC
1353	hsa-miR-1305	YBEY
1354	hsa-miR-1305	KDM5B
1355	hsa-miR-1305	ZNF510
1358	hsa-miR-1305	PCM1
1361	hsa-miR-1305	PCNT
1365	hsa-miR-1305	THSD7B
1366	hsa-miR-1305	BCAS1
1367	hsa-miR-1305	CCDC141
1368	hsa-miR-1305	PARP16
1370	hsa-miR-1305	LZIC
1371	hsa-miR-1305	NLRP8
1372	hsa-miR-1305	CLIC6
1373	hsa-miR-1305	CARMIL2
1374	hsa-miR-1305	SPC24
1375	hsa-miR-1305	BLCAP
1377	hsa-miR-1305	CHTOP
1378	hsa-miR-1305	MED19
1379	hsa-miR-1305	NPY5R
1380	hsa-miR-1305	NAA60
1386	hsa-miR-1305	OR4E1
1391	hsa-miR-1305	AGO1
1398	hsa-miR-1305	HSPA4L
1400	hsa-miR-1305	AQP4
1402	hsa-miR-1305	SLC6A11
1403	hsa-miR-1305	THAP6
1405	hsa-miR-1305	HEMK1
1406	hsa-miR-1305	PARP10
1407	hsa-miR-1305	ZNF658
1408	hsa-miR-1305	UVSSA
1410	hsa-miR-1305	BNC2
1412	hsa-miR-1305	AKNA
1414	hsa-miR-1305	FAM214B
1415	hsa-miR-1305	FAM114A2
1421	hsa-miR-1305	TLCD3A
1423	hsa-miR-1305	ZNF618
1426	hsa-miR-1305	DENND2A
1427	hsa-miR-1305	ZKSCAN5
1429	hsa-miR-1305	AK1
1430	hsa-miR-1305	TMEM239
1431	hsa-miR-1305	NINL
1432	hsa-miR-1305	TESK1
1433	hsa-miR-1305	ZNF436
1434	hsa-miR-1305	DDHD1
1436	hsa-miR-1305	APOL5
1437	hsa-miR-1305	SETD7
1441	hsa-miR-1305	RAI1
1442	hsa-miR-1305	PTPRO
1453	hsa-miR-1305	WNT3
1455	hsa-miR-1305	WNT4
1456	hsa-miR-1305	BHLHE41
1457	hsa-miR-1305	FCRL2
1459	hsa-miR-1305	WNT5B
1460	hsa-miR-1305	HM13
1461	hsa-miR-1305	CYRIA
1462	hsa-miR-1305	C1orf21
1463	hsa-miR-1305	CSRNP2
1464	hsa-miR-1305	TXNDC5
1465	hsa-miR-1305	ANKRD13C
1466	hsa-miR-1305	APOLD1
1467	hsa-miR-1305	OR2H1
1468	hsa-miR-1305	MAP4
1473	hsa-miR-1305	TSC22D4
1474	hsa-miR-1305	OR14J1
1475	hsa-miR-1305	PPP1R14C
1476	hsa-miR-1305	ADAMTS12
1478	hsa-miR-1305	SLCO5A1
1480	hsa-miR-1305	SPRY4
1481	hsa-miR-1305	SFXN3
1482	hsa-miR-1305	HNRNPA1
1483	hsa-miR-1305	LAS1L
1484	hsa-miR-1305	PITPNM3
1485	hsa-miR-1305	CYP19A1
1487	hsa-miR-1305	HNRNPA2B1
1488	hsa-miR-1305	SIRT5
1489	hsa-miR-1305	TEX14
1490	hsa-miR-1305	FCRL5
1491	hsa-miR-1305	CCDC70
1494	hsa-miR-1305	PMFBP1
1495	hsa-miR-1305	ARHGAP24
1496	hsa-miR-1305	CERT1
1497	hsa-miR-1305	ARID4B
1498	hsa-miR-1305	PCDHA1
1499	hsa-miR-1305	GABARAPL1
1501	hsa-miR-1305	TTC25
1503	hsa-miR-1305	MFRP
1506	hsa-miR-1305	AMMECR1L
1508	hsa-miR-1305	ZMIZ2
1509	hsa-miR-1305	SESN2
1510	hsa-miR-1305	KCNK17
1511	hsa-miR-1305	CRISPLD1
1512	hsa-miR-1305	TRAPPC9
1513	hsa-miR-1305	CALN1
1514	hsa-miR-1305	SH3BGRL2
1516	hsa-miR-1305	IFT81
1517	hsa-miR-1305	CRISPLD2
1520	hsa-miR-1305	GRWD1
1522	hsa-miR-1305	GNGT2
1523	hsa-miR-1305	HNRNPU
1524	hsa-miR-1305	MAP2
1526	hsa-miR-1305	PCDHA6
1527	hsa-miR-1305	PCDHA9
1528	hsa-miR-1305	PCDHA10
1531	hsa-miR-1305	CDH20
1532	hsa-miR-1305	SH3KBP1
1534	hsa-miR-1305	MRPS5
1535	hsa-miR-1305	USP26
1537	hsa-miR-1305	C1QTNF7
1538	hsa-miR-1305	SETDB2
1539	hsa-miR-1305	ROPN1L
1540	hsa-miR-1305	KLF16
1541	hsa-miR-1305	HMCN1
1544	hsa-miR-1305	CDCA7
1545	hsa-miR-1305	FGFBP2
1546	hsa-miR-1305	PCBP2
1547	hsa-miR-1305	PCDHGA2
1551	hsa-miR-1305	SLC4A11
1552	hsa-miR-1305	B3GNT5
1553	hsa-miR-1305	PATZ1
1554	hsa-miR-1305	PCDHGA6
1556	hsa-miR-1305	PCDHGA12
1557	hsa-miR-1305	PCDHGB5
1558	hsa-miR-1305	PCDHGB7
1559	hsa-miR-1305	PPP1R12B
1563	hsa-miR-1305	ADGRV1
1565	hsa-miR-1305	HDHD2
1566	hsa-miR-1305	ARMC2
1567	hsa-miR-1305	FSCB
1568	hsa-miR-1305	CEP192
1571	hsa-miR-1305	FBXO30
1572	hsa-miR-1305	ZIC4
1573	hsa-miR-1305	CAPRIN2
1574	hsa-miR-1305	WDR75
1575	hsa-miR-1305	USP42
1577	hsa-miR-1305	EVA1A
1580	hsa-miR-1305	ARID5B
1581	hsa-miR-1305	ASCC2
1582	hsa-miR-1305	NLRC5
1583	hsa-miR-1305	ANTXR1
1584	hsa-miR-1305	LOXL4
1586	hsa-miR-1305	CHD6
1588	hsa-miR-1305	TMEM164
1589	hsa-miR-1305	FAR1
1591	hsa-miR-1305	USP48
1592	hsa-miR-1305	POMK
1594	hsa-miR-1305	LRRC8C
1596	hsa-miR-1305	MRI1
1600	hsa-miR-1305	GON4L
1601	hsa-miR-1305	DCUN1D5
1602	hsa-miR-1305	POLR3GL
1603	hsa-miR-1305	NTPCR
1604	hsa-miR-1305	GINS4
1605	hsa-miR-1305	DDI2
1609	hsa-miR-1305	BRMS1L
1610	hsa-miR-1305	TMEM107
1611	hsa-miR-1305	CMSS1
1612	hsa-miR-1305	THOC3
1615	hsa-miR-1305	GFM2
1616	hsa-miR-1305	COG8
1617	hsa-miR-1305	FAXDC2
1618	hsa-miR-1305	HOOK3
1619	hsa-miR-1305	C15orf48
1620	hsa-miR-1305	PROK1
1621	hsa-miR-1305	ZNF528
1622	hsa-miR-1305	CHAMP1
1623	hsa-miR-1305	PHYHIPL
1624	hsa-miR-1305	LCOR
1626	hsa-miR-1305	CC2D1B
1627	hsa-miR-1305	MROH1
1628	hsa-miR-1305	JPH4
1629	hsa-miR-1305	ZNF527
1630	hsa-miR-1305	DCTN5
1631	hsa-miR-1305	UNC80
1633	hsa-miR-1305	FAXC
1634	hsa-miR-1305	SLC30A2
1635	hsa-miR-1305	ZBTB37
1638	hsa-miR-1305	OSBPL6
1639	hsa-miR-1305	SLITRK2
1640	hsa-miR-1305	SCOC
1641	hsa-miR-1305	DAB2IP
1644	hsa-miR-1305	FAM126A
1645	hsa-miR-1305	USP32
1646	hsa-miR-1305	CARD6
1647	hsa-miR-1305	KDM2B
1651	hsa-miR-1305	MYO18B
1652	hsa-miR-1305	PSRC1
1655	hsa-miR-1305	DHX37
1656	hsa-miR-1305	ZNF577
1657	hsa-miR-1305	TRIM51
1658	hsa-miR-1305	FOXP1
1659	hsa-miR-1305	INF2
1660	hsa-miR-1305	INA
1661	hsa-miR-1305	ZNF496
1662	hsa-miR-1305	KLHL22
1663	hsa-miR-1305	AGBL4
1665	hsa-miR-1305	AIFM2
1667	hsa-miR-1305	ZNF341
1668	hsa-miR-1305	UTP4
1670	hsa-miR-1305	ZNF566
1673	hsa-miR-1305	ATG4C
1674	hsa-miR-1305	PWWP3A
1675	hsa-miR-1305	LACTB
1677	hsa-miR-1305	PRPF38A
1678	hsa-miR-1305	RELT
1679	hsa-miR-1305	AJUBA
1680	hsa-miR-1305	LSM10
1681	hsa-miR-1305	RBM17
1682	hsa-miR-1305	TMEM128
1683	hsa-miR-1305	TMEM141
1684	hsa-miR-1305	TMEM60
1685	hsa-miR-1305	RECQL
1686	hsa-miR-1305	PCDH11X
1688	hsa-miR-1305	SEC22C
1689	hsa-miR-1305	PCDH11Y
1691	hsa-miR-1305	DTNA
1693	hsa-miR-1305	CASP6
1694	hsa-miR-1305	OGN
1695	hsa-miR-1305	TRIM4
1696	hsa-miR-1305	PCLO
1697	hsa-miR-1305	BBS4
1698	hsa-miR-1305	KRT84
1699	hsa-miR-1305	DMRTC1
1700	hsa-miR-1305	TRIM55
1701	hsa-miR-1305	SYNE1
1702	hsa-miR-1305	EAF1
1703	hsa-miR-1305	FANCD2
1705	hsa-miR-1305	CDHR1
1706	hsa-miR-1305	RHPN2
1707	hsa-miR-1305	TBCK
1708	hsa-miR-1305	RBM18
1709	hsa-miR-1305	NKD1
1710	hsa-miR-1305	SEC16B
1712	hsa-miR-1305	CGB7
1714	hsa-miR-1305	OR51B2
1715	hsa-miR-1305	BMERB1
1716	hsa-miR-1305	TIGD7
1717	hsa-miR-1305	ZNF670
1718	hsa-miR-1305	TRIM14
1719	hsa-miR-1305	GABRG3
1720	hsa-miR-1305	PURB
1721	hsa-miR-1305	ABCC12
1722	hsa-miR-1305	PML
1724	hsa-miR-1305	TP53INP1
1726	hsa-miR-1305	KNSTRN
1727	hsa-miR-1305	ZNF160
1728	hsa-miR-1305	LRP8
1729	hsa-miR-1305	VPS13A
1730	hsa-miR-1305	SOX6
1732	hsa-miR-1305	LHX4
1733	hsa-miR-1305	RGS8
1734	hsa-miR-1305	CASP8
1738	hsa-miR-1305	CEP295
1741	hsa-miR-1305	DCLK3
1742	hsa-miR-1305	FBXO3
1743	hsa-miR-1305	SLC52A3
1744	hsa-miR-1305	METTL18
1745	hsa-miR-1305	SLAMF9
1746	hsa-miR-1305	FCHSD1
1747	hsa-miR-1305	ABCC10
1749	hsa-miR-1305	BMF
1750	hsa-miR-1305	FBXO24
1751	hsa-miR-1305	GCK
1753	hsa-miR-1305	DISP2
1754	hsa-miR-1305	FBXW7
1755	hsa-miR-1305	FGF13
1756	hsa-miR-1305	HELB
1757	hsa-miR-1305	DAP3
1759	hsa-miR-1305	ITGB1
1760	hsa-miR-1305	MID2
1761	hsa-miR-1305	CORO2A
1765	hsa-miR-1305	MMAB
1766	hsa-miR-1305	MARVELD3
1767	hsa-miR-1305	ZNF300
1768	hsa-miR-1305	VPS26B
1769	hsa-miR-1305	TXNRD3
1770	hsa-miR-1305	BTBD9
1771	hsa-miR-1305	XKR4
1775	hsa-miR-1305	PLEKHG4B
1776	hsa-miR-1305	RNF157
1777	hsa-miR-1305	SORCS1
1780	hsa-miR-1305	SLAMF6
1781	hsa-miR-1305	ALPK2
1782	hsa-miR-1305	ACSM1
1783	hsa-miR-1305	SLC26A8
1785	hsa-miR-1305	CMTM1
1786	hsa-miR-1305	MED12L
1787	hsa-miR-1305	RBM33
1788	hsa-miR-1305	EGLN2
1789	hsa-miR-1305	TADA1
1790	hsa-miR-1305	GNG2
1791	hsa-miR-1305	UBQLN1
1793	hsa-miR-1305	CNOT7
1794	hsa-miR-1305	ANKH
1797	hsa-miR-1305	DUSP4
1798	hsa-miR-1305	GIT2
1801	hsa-miR-1305	BSND
1803	hsa-miR-1305	PI4KA
1806	hsa-miR-1305	FBXO32
1807	hsa-miR-1305	CCNT2
1808	hsa-miR-1305	COX15
1809	hsa-miR-1305	MYO18A
1811	hsa-miR-1305	TM2D3
1815	hsa-miR-1305	BANP
1816	hsa-miR-1305	CLEC4D
1817	hsa-miR-1305	PTP4A2
1818	hsa-miR-1305	SEPTIN4
1819	hsa-miR-1305	SP110
1820	hsa-miR-1305	PIGU
1821	hsa-miR-1305	SYNRG
1822	hsa-miR-1305	UPF2
1823	hsa-miR-1305	ZSWIM1
1826	hsa-miR-1305	SOGA1
1828	hsa-miR-1305	VPS41
1829	hsa-miR-1305	COL12A1
1830	hsa-miR-1305	DTD2
1831	hsa-miR-1305	DYNLL2
1832	hsa-miR-1305	COL11A2
1835	hsa-miR-1305	PTPN13
1841	hsa-miR-1305	PRRC2A
1843	hsa-miR-1305	SYTL4
1844	hsa-miR-1305	TMC2
1845	hsa-miR-1305	DACH1
1847	hsa-miR-1305	ZNF280B
1848	hsa-miR-1305	SIRPA
1849	hsa-miR-1305	SIRPG
1850	hsa-miR-1305	GPR82
1851	hsa-miR-1305	DTD1
1852	hsa-miR-1305	GPR62
1853	hsa-miR-1305	SOCS4
1855	hsa-miR-1305	DUSP19
1856	hsa-miR-1305	DCBLD2
1858	hsa-miR-1305	IRAG1
1859	hsa-miR-1305	ASB12
1860	hsa-miR-1305	PTPRD
1862	hsa-miR-1305	WRNIP1
1863	hsa-miR-1305	DPP8
1864	hsa-miR-1305	COL18A1
1865	hsa-miR-1305	KLHL6
1866	hsa-miR-1305	JDP2
1867	hsa-miR-1305	CNTNAP5
1869	hsa-miR-1305	RGS18
1870	hsa-miR-1305	MEN1
1872	hsa-miR-1305	MOB3A
1874	hsa-miR-1305	DNAAF4
1875	hsa-miR-1305	LRRC15
1877	hsa-miR-1305	UBE3A
1881	hsa-miR-1305	ATP6V0A4
1883	hsa-miR-1305	OTUD7A
1884	hsa-miR-1305	PTPRT
1885	hsa-miR-1305	ELMO2
1886	hsa-miR-1305	PTPRU
1888	hsa-miR-1305	EPS8L3
1889	hsa-miR-1305	LRPPRC
1891	hsa-miR-1305	PPARGC1B
1893	hsa-miR-1305	AMOT
1894	hsa-miR-1305	SHANK2
1895	hsa-miR-1305	NSD2
1899	hsa-miR-1305	MYOF
1902	hsa-miR-1305	DIS3L
1908	hsa-miR-1305	NIPBL
1911	hsa-miR-1305	GRIN3A
1914	hsa-miR-1305	AGAP11
1915	hsa-miR-1305	ZNF483
1918	hsa-miR-1305	ZNF431
1920	hsa-miR-1305	ZNF384
1923	hsa-miR-1305	SLC30A7
1925	hsa-miR-1305	ADAMTS19
1926	hsa-miR-1305	MTO1
1927	hsa-miR-1305	RORA
1932	hsa-miR-1305	SLCO1A2
1933	hsa-miR-1305	CREB1
1935	hsa-miR-1305	IL1RAP
1936	hsa-miR-1305	DLX4
1937	hsa-miR-1305	DTX3L
1938	hsa-miR-1305	SPTSSA
1939	hsa-miR-1305	PANK1
1940	hsa-miR-1305	ABHD3
1941	hsa-miR-1305	ZNF551
1942	hsa-miR-1305	ZNF251
1943	hsa-miR-1305	AP5B1
1944	hsa-miR-1305	ZNF845
1946	hsa-miR-1305	G6PC3
1947	hsa-miR-1305	TMEM183A
1949	hsa-miR-1305	MARCHF9
1950	hsa-miR-1305	GTF3C6
1952	hsa-miR-1305	GLCCI1
1953	hsa-miR-1305	ADPRHL1
1954	hsa-miR-1305	SMIM19
1955	hsa-miR-1305	GPRASP2
1956	hsa-miR-1305	MALSU1
1957	hsa-miR-1305	ZNF689
1958	hsa-miR-1305	ARL11
1959	hsa-miR-1305	TM4SF19
1960	hsa-miR-1305	SP1
1961	hsa-miR-1305	PRELID2
1962	hsa-miR-1305	ATXN7L1
1963	hsa-miR-1305	TLR4
1964	hsa-miR-1305	BCL11A
1966	hsa-miR-1305	TAF8
1967	hsa-miR-1305	BCL11B
1968	hsa-miR-1305	BCL2L1
1969	hsa-miR-1305	BCL2L11
1975	hsa-miR-1305	AKAP7
1976	hsa-miR-1305	H2AZ2
1977	hsa-miR-1305	TMC1
1978	hsa-miR-1305	PKHD1
1979	hsa-miR-1305	TAS1R1
1981	hsa-miR-1305	PPARG
1982	hsa-miR-1305	NFAT5
1986	hsa-miR-1305	CCDC126
1988	hsa-miR-1305	SYTL5
1989	hsa-miR-1305	PIH1D2
1990	hsa-miR-1305	CANT1
1992	hsa-miR-1305	MBOAT2
1995	hsa-miR-1305	C7orf31
1998	hsa-miR-1305	VANGL1
1999	hsa-miR-1305	MSI2
2000	hsa-miR-1305	NETO1
2002	hsa-miR-1305	BACE1
2007	hsa-miR-1305	HFE
2018	hsa-miR-1305	SMARCD1
2019	hsa-miR-1305	DNER
2020	hsa-miR-1305	MAPKAPK5
2021	hsa-miR-1305	NUP98
2023	hsa-miR-1305	SGCZ
2025	hsa-miR-1305	TRUB1
2027	hsa-miR-1305	ADAD2
2028	hsa-miR-1305	SLC39A11
2030	hsa-miR-1305	MLC1
2031	hsa-miR-1305	LIPH
2032	hsa-miR-1305	STAT1
2033	hsa-miR-1305	CARS1
2034	hsa-miR-1305	MCFD2
2035	hsa-miR-1305	WDR36
2036	hsa-miR-1305	AKAP4
2038	hsa-miR-1305	KCNH5
2039	hsa-miR-1305	ATRN
2041	hsa-miR-1305	TAF1C
2042	hsa-miR-1305	KNL1
2044	hsa-miR-1305	NEXN
2046	hsa-miR-1305	MAPK1IP1L
2047	hsa-miR-1305	HENMT1
2049	hsa-miR-1305	ZFYVE27
2051	hsa-miR-1305	C15orf40
2053	hsa-miR-1305	GABPB2
2055	hsa-miR-1305	UHMK1
2056	hsa-miR-1305	TMEM125
2057	hsa-miR-1305	TBC1D20
2058	hsa-miR-1305	KCNH8
2059	hsa-miR-1305	LYZL4
2060	hsa-miR-1305	FAM131A
2061	hsa-miR-1305	CHCHD4
2062	hsa-miR-1305	SCLT1
2063	hsa-miR-1305	PXDNL
2064	hsa-miR-1305	SAMD8
2065	hsa-miR-1305	DNHD1
2066	hsa-miR-1305	TMED6
2067	hsa-miR-1305	DHRS13
2069	hsa-miR-1305	HIPK4
2070	hsa-miR-1305	ZNF582
2072	hsa-miR-1305	AXDND1
2074	hsa-miR-1305	ATP1A4
2075	hsa-miR-1305	PROM2
2076	hsa-miR-1305	ANKAR
2077	hsa-miR-1305	PUS10
2078	hsa-miR-1305	KLHL23
2079	hsa-miR-1305	EFHB
2081	hsa-miR-1305	IL20RB
2082	hsa-miR-1305	SPICE1
2083	hsa-miR-1305	CCDC13
2086	hsa-miR-1305	NDUFAF7
2087	hsa-miR-1305	SCEL
2089	hsa-miR-1305	PEBP4
2090	hsa-miR-1305	FREM1
2094	hsa-miR-1305	RIBC1
2095	hsa-miR-1305	SLFN5
2096	hsa-miR-1305	ZNF564
2097	hsa-miR-1305	TSPEAR
2098	hsa-miR-1305	FLCN
2099	hsa-miR-1305	ZNF25
2102	hsa-miR-1305	NEIL2
2103	hsa-miR-1305	CFAP52
2104	hsa-miR-1305	SKA3
2107	hsa-miR-1305	CISH
2108	hsa-miR-1305	MAX
2110	hsa-miR-1305	ZBTB47
2111	hsa-miR-1305	SDR42E1
2112	hsa-miR-1305	SFT2D1
2114	hsa-miR-1305	SENP8
2115	hsa-miR-1305	CTU1
2116	hsa-miR-1305	B3GNT7
2117	hsa-miR-1305	ZSCAN20
2119	hsa-miR-1305	DDIT4L
2120	hsa-miR-1305	FRA10AC1
2121	hsa-miR-1305	STYX
2122	hsa-miR-1305	OSR1
2123	hsa-miR-1305	NUDCD2
2124	hsa-miR-1305	ZNF563
2125	hsa-miR-1305	MOB3C
2126	hsa-miR-1305	STOML3
2127	hsa-miR-1305	ZNF519
2128	hsa-miR-1305	GALNTL5
2129	hsa-miR-1305	APOBEC3F
2130	hsa-miR-1305	SLC25A43
2131	hsa-miR-1305	TBC1D31
2132	hsa-miR-1305	SPESP1
2133	hsa-miR-1305	DBF4B
2134	hsa-miR-1305	MAP4K4
2138	hsa-miR-1305	TIGD1
2140	hsa-miR-1305	TRAF3
2142	hsa-miR-1305	SEPTIN3
2143	hsa-miR-1305	ARHGEF7
2145	hsa-miR-1305	GSTA1
2146	hsa-miR-1305	PHLDB2
2147	hsa-miR-1305	GFRA1
2150	hsa-miR-1305	CACNG5
2153	hsa-miR-1305	FZD3
2154	hsa-miR-1305	ASB4
2155	hsa-miR-1305	RBFOX1
2161	hsa-miR-1305	NEK11
2162	hsa-miR-1305	SLC5A8
2163	hsa-miR-1305	NFX1
2164	hsa-miR-1305	BVES
2167	hsa-miR-1305	FAM110B
2169	hsa-miR-1305	DMBX1
2170	hsa-miR-1305	NCOA1
2172	hsa-miR-1305	AZIN1
2177	hsa-miR-1305	CCL28
2178	hsa-miR-1305	FOXP2
2182	hsa-miR-1305	EPN2
2185	hsa-miR-1305	MS4A4A
2191	hsa-miR-1305	SNX7
2192	hsa-miR-1305	ZMAT3
2193	hsa-miR-1305	CPT1B
2195	hsa-miR-1305	BTF3L4
2198	hsa-miR-1305	TTC30A
2199	hsa-miR-1305	SYT11
2200	hsa-miR-1305	CHMP4C
2201	hsa-miR-1305	TADA2B
2203	hsa-miR-1305	PIK3AP1
2204	hsa-miR-1305	CLRN3
2206	hsa-miR-1305	NXPE1
2207	hsa-miR-1305	C12orf45
2210	hsa-miR-1305	AGBL1
2211	hsa-miR-1305	FAM210A
2212	hsa-miR-1305	ZNF285
2213	hsa-miR-1305	PRXL2B
2214	hsa-miR-1305	C1orf216
2215	hsa-miR-1305	TBX15
2216	hsa-miR-1305	XIRP2
2217	hsa-miR-1305	BBS5
2218	hsa-miR-1305	CLHC1
2219	hsa-miR-1305	JMY
2220	hsa-miR-1305	AFAP1L1
2221	hsa-miR-1305	GRPEL2
2222	hsa-miR-1305	C5orf24
2223	hsa-miR-1305	PACRG
2225	hsa-miR-1305	ZNF786
2226	hsa-miR-1305	VPS37A
2228	hsa-miR-1305	DIPK1B
2229	hsa-miR-1305	AMER1
2230	hsa-miR-1305	FGFBP3
2232	hsa-miR-1305	ARHGAP42
2233	hsa-miR-1305	FBXL14
2234	hsa-miR-1305	FAM161B
2237	hsa-miR-1305	C1orf74
2238	hsa-miR-1305	UBE2U
2239	hsa-miR-1305	MROH8
2240	hsa-miR-1305	ENTHD1
2241	hsa-miR-1305	TTC30B
2243	hsa-miR-1305	CCNYL1
2244	hsa-miR-1305	SGO2
2245	hsa-miR-1305	C2CD6
2248	hsa-miR-1305	FGD5
2249	hsa-miR-1305	PPM1K
2250	hsa-miR-1305	CCDC112
2253	hsa-miR-1305	VPS13B
2254	hsa-miR-1305	LINGO2
2255	hsa-miR-1305	MOSPD2
2257	hsa-miR-1305	ZNF709
2260	hsa-miR-1305	RNF168
2261	hsa-miR-1305	SGMS2
2262	hsa-miR-1305	DCP2
2264	hsa-miR-1305	FAM76A
2268	hsa-miR-1305	DNAJC18
2270	hsa-miR-1305	KHDRBS2
2271	hsa-miR-1305	TBATA
2272	hsa-miR-1305	TBCEL
2273	hsa-miR-1305	PATL1
2274	hsa-miR-1305	DOK6
2275	hsa-miR-1305	CCDC89
2280	hsa-miR-1305	GPC2
2281	hsa-miR-1305	SDK1
2284	hsa-miR-1305	BEND7
2285	hsa-miR-1305	SCUBE3
2287	hsa-miR-1305	SEMA3D
2290	hsa-miR-1305	SNX32
2291	hsa-miR-1305	MEIOB
2294	hsa-miR-1305	HEATR9
2295	hsa-miR-1305	TAB3
2297	hsa-miR-1305	MTURN
2298	hsa-miR-1305	TES
2299	hsa-miR-1305	RBM12
2300	hsa-miR-1305	SP7
2302	hsa-miR-1305	DGKD
2303	hsa-miR-1305	KBTBD6
2304	hsa-miR-1305	SPECC1
2305	hsa-miR-1305	DGKH
2307	hsa-miR-1305	PAOX
2308	hsa-miR-1305	ST6GALNAC3
2309	hsa-miR-1305	NAGS
2310	hsa-miR-1305	ODF4
2311	hsa-miR-1305	ZFP3
2315	hsa-miR-1305	KDM1B
2316	hsa-miR-1305	TDRD9
2318	hsa-miR-1305	CADM2
2320	hsa-miR-1305	EDF1
2322	hsa-miR-1305	POU5F2
2324	hsa-miR-1305	SLC35G1
2325	hsa-miR-1305	PROSER2
2327	hsa-miR-1305	MCOLN2
2330	hsa-miR-1305	SLC22A7
2333	hsa-miR-1305	DEFB125
2334	hsa-miR-1305	STRADA
2337	hsa-miR-1305	FAM71C
2338	hsa-miR-1305	TAPT1
2340	hsa-miR-1305	SVEP1
2341	hsa-miR-1305	MFSD4B
2342	hsa-miR-1305	LNX2
2343	hsa-miR-1305	LRIG3
2345	hsa-miR-1305	PITX2
2346	hsa-miR-1305	OR5P3
2347	hsa-miR-1305	NLRP5
2352	hsa-miR-1305	COG7
2353	hsa-miR-1305	CRYBG3
2355	hsa-miR-1305	CREBRF
2356	hsa-miR-1305	CMYA5
2359	hsa-miR-1305	HS3ST5
2360	hsa-miR-1305	SLC24A4
2366	hsa-miR-1305	USH1C
2367	hsa-miR-1305	PIANP
2368	hsa-miR-1305	C2orf69
2369	hsa-miR-1305	HOXC6
2370	hsa-miR-1305	FOLH1B
2371	hsa-miR-1305	GSTA5
2373	hsa-miR-1305	ELMOD2
2374	hsa-miR-1305	TMEM67
2375	hsa-miR-1305	C10orf67
2376	hsa-miR-1305	EVC
2377	hsa-miR-1305	IL19
2378	hsa-miR-1305	CACUL1
2383	hsa-miR-1305	ADGRG4
2384	hsa-miR-1305	ADGRF1
2387	hsa-miR-1305	SIAE
2388	hsa-miR-1305	KMT2C
2389	hsa-miR-1305	MLX
2390	hsa-miR-1305	ATP2A2
2392	hsa-miR-1305	RASAL2
2393	hsa-miR-1305	TGIF1
2394	hsa-miR-1305	ALDH1A2
2398	hsa-miR-1305	NMNAT2
2399	hsa-miR-1305	PROSER1
2401	hsa-miR-1305	ALDH5A1
2402	hsa-miR-1305	KCNJ16
2403	hsa-miR-1305	TNS2
2406	hsa-miR-1305	RAB39B
2407	hsa-miR-1305	WFDC13
2408	hsa-miR-1305	TNFSF14
2409	hsa-miR-1305	RDH10
2413	hsa-miR-1305	KCND3
2414	hsa-miR-1305	CAMKK1
2417	hsa-miR-1305	POC1B
2418	hsa-miR-1305	NSD1
2419	hsa-miR-1305	KCNH1
2421	hsa-miR-1305	CACNA2D4
2424	hsa-miR-1305	RELN
2425	hsa-miR-1305	SLC35C2
2426	hsa-miR-1305	SLITRK4
2428	hsa-miR-1305	RUNDC1
2429	hsa-miR-1305	CAPN3
2433	hsa-miR-1305	NPAS3
2434	hsa-miR-1305	NFATC3
2437	hsa-miR-1305	NR4A2
2439	hsa-miR-1305	NR4A3
2441	hsa-miR-1305	PIAS2
2443	hsa-miR-1305	ST6GAL1
2447	hsa-miR-1305	ST3GAL1
2448	hsa-miR-1305	FAM149B1
2449	hsa-miR-1305	SIK1
2450	hsa-miR-1305	RFESD
2452	hsa-miR-1305	FANCD2OS
2453	hsa-miR-1305	CNTD1
2454	hsa-miR-1305	ZNF57
2455	hsa-miR-1305	KLF17
2456	hsa-miR-1305	TSHZ2
2457	hsa-miR-1305	C4orf33
2458	hsa-miR-1305	LSM11
2460	hsa-miR-1305	TTBK2
2462	hsa-miR-1305	LYPD4
2464	hsa-miR-1305	SHOC1
2465	hsa-miR-1305	CFAP161
2468	hsa-miR-1305	ZNF610
2470	hsa-miR-1305	PLBD2
2471	hsa-miR-1305	KLHDC8B
2472	hsa-miR-1305	TYSND1
2473	hsa-miR-1305	RNF152
2475	hsa-miR-1305	UNC5CL
2476	hsa-miR-1305	NYAP1
2477	hsa-miR-1305	PRR14L
2479	hsa-miR-1305	UBN2
2482	hsa-miR-1305	MUC19
2483	hsa-miR-1305	GXYLT1
2484	hsa-miR-1305	DIP2B
2485	hsa-miR-1305	VWA3A
2487	hsa-miR-1305	DNAH17
2488	hsa-miR-1305	RTTN
2490	hsa-miR-1305	FSIP2
2492	hsa-miR-1305	SLC9A9
2494	hsa-miR-1305	ARL10
2495	hsa-miR-1305	TCAF2
2496	hsa-miR-1305	SCAI
2497	hsa-miR-1305	MAGEB18
2498	hsa-miR-1305	PDZD8
2499	hsa-miR-1305	FUNDC1
2500	hsa-miR-1305	TIGIT
2501	hsa-miR-1305	HARBI1
2502	hsa-miR-1305	PRTG
2503	hsa-miR-1305	FAM126B
2505	hsa-miR-1305	RABL3
2506	hsa-miR-1305	YIPF6
2507	hsa-miR-1305	SLC30A8
2508	hsa-miR-1305	SLC41A1
2509	hsa-miR-1305	HOXC12
2510	hsa-miR-1305	AK5
2512	hsa-miR-1305	CLBA1
2513	hsa-miR-1305	PPP4R2
2514	hsa-miR-1305	TMEM167A
2515	hsa-miR-1305	LRATD2
2516	hsa-miR-1305	FAAH2
2517	hsa-miR-1305	UBR1
2519	hsa-miR-1305	ADCK5
2520	hsa-miR-1305	PDILT
2521	hsa-miR-1305	TLCD5
2523	hsa-miR-1305	SCN4B
2525	hsa-miR-1305	ZDHHC22
2526	hsa-miR-1305	C14orf39
2527	hsa-miR-1305	POTED
2528	hsa-miR-1305	CNTN1
2529	hsa-miR-1305	JAZF1
2530	hsa-miR-1305	SPDYE1
2531	hsa-miR-1305	CNTN5
2532	hsa-miR-1305	CNTN4
2535	hsa-miR-1305	GRIK1
2537	hsa-miR-1305	RUNX1T1
2540	hsa-miR-1305	CR1L
2542	hsa-miR-1305	FMNL3
2545	hsa-miR-1305	OLIG3
2546	hsa-miR-1305	IL6ST
2547	hsa-miR-1305	GRIK2
2549	hsa-miR-1305	PAN3
2550	hsa-miR-1305	KRTAP11-1
2551	hsa-miR-1305	TMTC1
2553	hsa-miR-1305	MAGEA6
2554	hsa-miR-1305	SIX5
2555	hsa-miR-1305	OGFOD3
2556	hsa-miR-1305	LNPEP
2557	hsa-miR-1305	C5orf51
2560	hsa-miR-1305	FGF14
2563	hsa-miR-1305	MRPS11
2565	hsa-miR-1305	ZNF800
2566	hsa-miR-1305	DIPK2B
2567	hsa-miR-1305	NLRP10
2568	hsa-miR-1305	NR2C2AP
2569	hsa-miR-1305	LMX1A
2570	hsa-miR-1305	RAB7B
2571	hsa-miR-1305	AGO3
2574	hsa-miR-1305	PPFIA1
2576	hsa-miR-1305	PKHD1L1
2579	hsa-miR-1305	SNRPD2
2580	hsa-miR-1305	HCAR2
2581	hsa-miR-1305	CSNK2A1
2582	hsa-miR-1305	ARMCX3
2583	hsa-miR-1305	PPM1A
2584	hsa-miR-1305	DOK5
2585	hsa-miR-1305	CDH26
2590	hsa-miR-1305	LRRTM3
2597	hsa-miR-1305	STPG1
2599	hsa-miR-1305	SESTD1
2602	hsa-miR-1305	DCX
2603	hsa-miR-1305	PTF1A
2604	hsa-miR-1305	OR10A5
2605	hsa-miR-1305	LHFPL1
2606	hsa-miR-1305	ATP5IF1
2608	hsa-miR-1305	ATG4B
2610	hsa-miR-1305	GMCL1
2612	hsa-miR-1305	BPIFA3
2613	hsa-miR-1305	BANF2
2615	hsa-miR-1305	MB21D2
2616	hsa-miR-1305	SLC5A12
2617	hsa-miR-1305	TMEM26
2618	hsa-miR-1305	STXBP4
2620	hsa-miR-1305	ZNF616
2621	hsa-miR-1305	SLC25A42
2622	hsa-miR-1305	SLC9C2
2623	hsa-miR-1305	PRR30
2625	hsa-miR-1305	KY
2626	hsa-miR-1305	ZDHHC21
2630	hsa-miR-1305	LRRTM1
2631	hsa-miR-1305	SLC51B
2632	hsa-miR-1305	SEZ6
2633	hsa-miR-1305	GPR180
2634	hsa-miR-1305	SLCO4C1
2635	hsa-miR-1305	SCYL3
2640	hsa-miR-1305	PRR5
2641	hsa-miR-1305	PRR5-ARHGAP8
2642	hsa-miR-1305	NCAM1
2643	hsa-miR-1305	OXR1
2644	hsa-miR-1305	HIPK1
2647	hsa-miR-1305	GCC2
2648	hsa-miR-1305	ZNF445
2649	hsa-miR-1305	TCF20
2650	hsa-miR-1305	HPS5
2652	hsa-miR-1305	MRPL21
2654	hsa-miR-1305	CMTM4
2655	hsa-miR-1305	KRT25
2656	hsa-miR-1305	PKD1L3
2658	hsa-miR-1305	KRT27
2660	hsa-miR-1305	CPLX4
2661	hsa-miR-1305	NCOA3
2662	hsa-miR-1305	PITPNC1
2663	hsa-miR-1305	OGT
2666	hsa-miR-1305	QSOX2
2669	hsa-miR-1305	DCDC1
2670	hsa-miR-1305	UBE2D2
2671	hsa-miR-1305	PKIA
2672	hsa-miR-1305	BCL6B
2674	hsa-miR-1305	ZNF283
2675	hsa-miR-1305	ZSCAN22
2676	hsa-miR-1305	AMIGO2
2678	hsa-miR-1305	DMRT2
2679	hsa-miR-1305	CPEB2
2681	hsa-miR-1305	NXPE2
2682	hsa-miR-1305	TDRD10
2684	hsa-miR-1305	TMEM270
2685	hsa-miR-1305	ISM2
2687	hsa-miR-1305	GKN2
2689	hsa-miR-1305	TCTE1
2690	hsa-miR-1305	INTS6L
2691	hsa-miR-1305	WDR27
2692	hsa-miR-1305	BCL9L
2693	hsa-miR-1305	FAM169B
2694	hsa-miR-1305	GDPD1
2695	hsa-miR-1305	MAMSTR
2697	hsa-miR-1305	RGPD4
2698	hsa-miR-1305	PLEKHS1
2700	hsa-miR-1305	GEN1
2701	hsa-miR-1305	BPTF
2703	hsa-miR-1305	BAZ1A
2705	hsa-miR-1305	UBE2E1
2706	hsa-miR-1305	EFNA1
2707	hsa-miR-1305	EBF1
2711	hsa-miR-1305	MCM10
2712	hsa-miR-1305	RNF144B
2715	hsa-miR-1305	TAFA3
2717	hsa-miR-1305	CCDC33
2718	hsa-miR-1305	CCNB1IP1
2721	hsa-miR-1305	HEATR3
2722	hsa-miR-1305	MICALL2
2723	hsa-miR-1305	KMT2E
2725	hsa-miR-1305	SLC8A3
2728	hsa-miR-1305	NEDD9
2730	hsa-miR-1305	NNT
2732	hsa-miR-1305	SHC1
2734	hsa-miR-1305	RAB23
2741	hsa-miR-1305	ZNF605
2742	hsa-miR-1305	GSTO2
2744	hsa-miR-1305	PRSS48
2745	hsa-miR-1305	RNF14
2748	hsa-miR-1305	RBL1
2749	hsa-miR-1305	RNF19A
2750	hsa-miR-1305	FBXO25
2755	hsa-miR-1305	CREB3L2
2756	hsa-miR-1305	HNRNPA3
2757	hsa-miR-1305	TTLL11
2758	hsa-miR-1305	DNAJC21
2759	hsa-miR-1305	SPTY2D1
2760	hsa-miR-1305	SRRM4
2761	hsa-miR-1305	LRRC74A
2762	hsa-miR-1305	XIRP1
2763	hsa-miR-1305	KIF24
2764	hsa-miR-1305	ZBTB41
2765	hsa-miR-1305	ZNF30
2766	hsa-miR-1305	RNF38
2769	hsa-miR-1305	STX2
2770	hsa-miR-1305	RNASE4
2771	hsa-miR-1305	RNF212
2772	hsa-miR-1305	LBR
2773	hsa-miR-1305	CLEC4A
2775	hsa-miR-1305	PHLPP1
2777	hsa-miR-1305	KRIT1
2780	hsa-miR-1305	ADAMTS6
2783	hsa-miR-1305	NAIF1
2786	hsa-miR-1305	ZMYM2
2787	hsa-miR-1305	ZNF189
2788	hsa-miR-1305	SCN5A
2789	hsa-miR-1305	GNPNAT1
2791	hsa-miR-1305	C1orf52
2795	hsa-miR-1305	ZNF200
2797	hsa-miR-1305	AQP1
2798	hsa-miR-1305	CSMD3
2800	hsa-miR-1305	TMEM95
2802	hsa-miR-1305	VHL
2804	hsa-miR-1305	GOLGA6L9
2806	hsa-miR-1305	OSTN
2807	hsa-miR-1305	OVCH2
2810	hsa-miR-1305	ING1
2813	hsa-miR-1305	RGS12
2814	hsa-miR-1305	ASB7
2818	hsa-miR-1305	SLC37A2
2821	hsa-miR-1305	GALNT10
2822	hsa-miR-1305	STAT2
2823	hsa-miR-1305	INSIG1
2827	hsa-miR-1305	ELF5
2830	hsa-miR-1305	G3BP1
2834	hsa-miR-1305	NEDD4
2835	hsa-miR-1305	BBS9
2836	hsa-miR-1305	AURKA
2840	hsa-miR-1305	DENND2C
2841	hsa-miR-1305	LONRF2
2842	hsa-miR-1305	RSBN1L
2843	hsa-miR-1305	MMS22L
2844	hsa-miR-1305	OLFML1
2845	hsa-miR-1305	C19orf54
2846	hsa-miR-1305	RUFY4
2847	hsa-miR-1305	ZNF621
2851	hsa-miR-1305	LRIT3
2852	hsa-miR-1305	LANCL3
2853	hsa-miR-1305	NHLRC2
2854	hsa-miR-1305	C12orf42
2855	hsa-miR-1305	EFCAB5
2856	hsa-miR-1305	ZNF699
2857	hsa-miR-1305	DRAXIN
2858	hsa-miR-1305	C5orf34
2860	hsa-miR-1305	ADGRG6
2862	hsa-miR-1305	VWC2
2863	hsa-miR-1305	NAT16
2865	hsa-miR-1305	CA13
2866	hsa-miR-1305	SULF2
2867	hsa-miR-1305	SEC24C
2868	hsa-miR-1305	RAPGEF1
2869	hsa-miR-1305	KRTAP10-3
2870	hsa-miR-1305	CD47
2871	hsa-miR-1305	TDRD1
2872	hsa-miR-1305	SERPINB8
2873	hsa-miR-1305	ACACA
2881	hsa-miR-1305	SIAH3
2882	hsa-miR-1305	PRICKLE2
2883	hsa-miR-1305	QRICH1
2884	hsa-miR-1305	TBC1D8B
2887	hsa-miR-1305	BMP2K
2890	hsa-miR-1305	GABRG2
2893	hsa-miR-1305	DHX57
2894	hsa-miR-1305	DZIP1
2895	hsa-miR-1305	MKNK1
2896	hsa-miR-1305	STAC2
2900	hsa-miR-1305	TRAPPC11
2901	hsa-miR-1305	CNNM2
2903	hsa-miR-1305	JHY
2909	hsa-miR-1305	GPR150
2910	hsa-miR-1305	VAMP1
2911	hsa-miR-1305	THSD1
2912	hsa-miR-1305	TOGARAM2
2915	hsa-miR-1305	NEK5
2918	hsa-miR-1305	THRA
2919	hsa-miR-1305	FYB1
2920	hsa-miR-1305	ZSWIM9
2921	hsa-miR-1305	SVBP
2922	hsa-miR-1305	SFT2D2
2924	hsa-miR-1305	TRPC4AP
2925	hsa-miR-1305	POLQ
2928	hsa-miR-1305	MOB4
2929	hsa-miR-1305	UQCC1
2931	hsa-miR-1305	CCDC80
2933	hsa-miR-1305	DDX47
2935	hsa-miR-1305	USP51
2937	hsa-miR-1305	GAS7
2940	hsa-miR-1305	DGKZ
2945	hsa-miR-1305	LGALS8
2951	hsa-miR-1305	LRRC10
2953	hsa-miR-1305	CDC25A
2955	hsa-miR-1305	SMG7
2956	hsa-miR-1305	CACNB2
2962	hsa-miR-1305	TJP2
2963	hsa-miR-1305	STAMBP
2965	hsa-miR-1305	GLYAT
2968	hsa-miR-1305	ENOSF1
2969	hsa-miR-1305	RBPJ
2971	hsa-miR-1305	NECTIN1
2973	hsa-miR-1305	POLR1C
2974	hsa-miR-1305	C9orf131
2975	hsa-miR-1305	SMIM10L2A
2979	hsa-miR-1305	SLC23A2
2980	hsa-miR-1305	CD59
2981	hsa-miR-1305	SELENOF
2982	hsa-miR-1305	CAPRIN1
2983	hsa-miR-1305	FIBIN
2985	hsa-miR-1305	AMACR
2986	hsa-miR-1305	IYD
2987	hsa-miR-1305	IER5L
2988	hsa-miR-1305	ABCB9
2989	hsa-miR-1305	DOCK8
2991	hsa-miR-1305	NOTCH2NLA
2993	hsa-miR-1305	AK4
2994	hsa-miR-1305	DLL3
2995	hsa-miR-1305	USP50
2998	hsa-miR-1305	NCKAP1
3001	hsa-miR-1305	SYT6
3002	hsa-miR-1305	FAM9B
3004	hsa-miR-1305	ESRRG
3010	hsa-miR-1305	GNL3
3011	hsa-miR-1305	DPH3
3012	hsa-miR-1305	TMIGD1
3017	hsa-miR-1305	BACH1
3019	hsa-miR-1305	CRIP3
3020	hsa-miR-1305	SELENON
3021	hsa-miR-1305	USH2A
3022	hsa-miR-1305	LTBP1
3023	hsa-miR-1305	TRPM3
3025	hsa-miR-1305	PRAME
3026	hsa-miR-1305	LTK
3027	hsa-miR-1305	AP3M1
3028	hsa-miR-1305	EXT2
3030	hsa-miR-1305	OR10A4
3031	hsa-miR-1305	ATRNL1
3033	hsa-miR-1305	NUP210L
3034	hsa-miR-1305	UAP1L1
3035	hsa-miR-1305	FAM199X
3036	hsa-miR-1305	PPP4R3C
3037	hsa-miR-1305	RNF214
3038	hsa-miR-1305	TSEN54
3039	hsa-miR-1305	FREM2
3041	hsa-miR-1305	NCKAP5
3043	hsa-miR-1305	CCDC9B
3044	hsa-miR-1305	SHISA6
3046	hsa-miR-1305	CLEC17A
3047	hsa-miR-1305	ZNF662
3049	hsa-miR-1305	TMPRSS11F
3050	hsa-miR-1305	FAM174B
3051	hsa-miR-1305	TEX19
3053	hsa-miR-1305	LCNL1
3060	hsa-miR-1305	ABCA2
3061	hsa-miR-1305	LYSMD1
3063	hsa-miR-1305	EEF1AKMT2
3064	hsa-miR-1305	PATE2
3065	hsa-miR-1305	TMEM215
3067	hsa-miR-1305	XKRX
3069	hsa-miR-1305	FOXN4
3071	hsa-miR-1305	ZNF517
3072	hsa-miR-1305	SLC16A12
3074	hsa-miR-1305	ATP6V1H
3078	hsa-miR-1305	SLC25A24
3079	hsa-miR-1305	PLEKHA6
3080	hsa-miR-1305	PRRC2C
3081	hsa-miR-1305	GATAD2B
3084	hsa-miR-1305	PLEKHM2
3085	hsa-miR-1305	ZNF683
3086	hsa-miR-1305	NYAP2
3087	hsa-miR-1305	RBMS1
3089	hsa-miR-1305	CSRNP3
3090	hsa-miR-1305	PPIG
3091	hsa-miR-1305	GNB4
3092	hsa-miR-1305	HSPBAP1
3093	hsa-miR-1305	CEP63
3099	hsa-miR-1305	MARVELD2
3100	hsa-miR-1305	BRPF3
3101	hsa-miR-1305	MYLIP
3102	hsa-miR-1305	ETV1
3105	hsa-miR-1305	TSPAN12
3106	hsa-miR-1305	HBP1
3108	hsa-miR-1305	PLXNA4
3109	hsa-miR-1305	DENND3
3110	hsa-miR-1305	KIAA2026
3111	hsa-miR-1305	FBXO10
3116	hsa-miR-1305	THNSL1
3117	hsa-miR-1305	ANO5
3120	hsa-miR-1305	TUB
3126	hsa-miR-1305	PEAK1
3128	hsa-miR-1305	WDR76
3129	hsa-miR-1305	NUDT16L1
3130	hsa-miR-1305	LOC107983990
3131	hsa-miR-1305	CDH8
3132	hsa-miR-1305	CTCF
3135	hsa-miR-1305	SLC35B1
3136	hsa-miR-1305	WIPF2
3142	hsa-miR-1305	CCDC47
3148	hsa-miR-1305	KIAA1328
3151	hsa-miR-1305	IRGQ
3154	hsa-miR-1305	PLD3
3156	hsa-miR-1305	POU2F2
3157	hsa-miR-1305	ZNF235
3158	hsa-miR-1305	PTPRS
3161	hsa-miR-1305	GMEB2
3163	hsa-miR-1305	SIRPB2
3164	hsa-miR-1305	OLIG2
3165	hsa-miR-1305	C2CD2
3166	hsa-miR-1305	AGPAT3
3167	hsa-miR-1305	MCM3AP
3169	hsa-miR-1305	KIAA1671
3170	hsa-miR-1305	HUWE1
3172	hsa-miR-1305	DOCK11
3173	hsa-miR-1305	TSPY2
3174	hsa-miR-1305	NPNT
3176	hsa-miR-1305	ABRAXAS1
3177	hsa-miR-1305	CAMSAP1
3180	hsa-miR-1305	RNF181
3181	hsa-miR-1305	CCDC88A
3183	hsa-miR-1305	FRMD4B
3184	hsa-miR-1305	LRRC3B
3187	hsa-miR-1305	SETD5
3189	hsa-miR-1305	EPHA5
3190	hsa-miR-1305	WWC1
3192	hsa-miR-1305	PDS5B
3193	hsa-miR-1305	CRYL1
3194	hsa-miR-1305	ATP8A2
3195	hsa-miR-1305	SUPT20H
3198	hsa-miR-1305	REPS1
3199	hsa-miR-1305	DHRS2
3200	hsa-miR-1305	DMAC2L
3201	hsa-miR-1305	ARHGAP5
3204	hsa-miR-1305	PSEN1
3205	hsa-miR-1305	RPGRIP1
3208	hsa-miR-1305	ZC2HC1C
3209	hsa-miR-1305	AREL1
3211	hsa-miR-1305	SLC36A1
3212	hsa-miR-1305	TCOF1
3215	hsa-miR-1305	RUBCN
3225	hsa-miR-1305	AGL
3229	hsa-miR-1305	SLC35A3
3231	hsa-miR-1305	IL12RB2
3232	hsa-miR-1305	ZFP69B
3234	hsa-miR-1305	ACAD8
3238	hsa-miR-1305	TSC1
3239	hsa-miR-1305	TSPY3
3240	hsa-miR-1305	TSPY4
3241	hsa-miR-1305	TSPY8
3242	hsa-miR-1305	KMO
3244	hsa-miR-1305	FGF17
3247	hsa-miR-1305	KMT5B
3248	hsa-miR-1305	SYTL2
3249	hsa-miR-1305	SIPA1
3250	hsa-miR-1305	PICALM
3253	hsa-miR-1305	MAGEA3
3254	hsa-miR-1305	PAFAH2
3260	hsa-miR-1305	GLUL
3261	hsa-miR-1305	MEF2D
3262	hsa-miR-1305	AHCTF1
3263	hsa-miR-1305	CEP170
3264	hsa-miR-1305	ALKAL2
3266	hsa-miR-1305	VRK2
3267	hsa-miR-1305	CLIP4
3269	hsa-miR-1305	TTLL4
3270	hsa-miR-1305	CTNNB1
3272	hsa-miR-1305	TFG
3274	hsa-miR-1305	PIK3CA
3276	hsa-miR-1305	CIP2A
3280	hsa-miR-1305	N4BP2
3281	hsa-miR-1305	CHIC2
3282	hsa-miR-1305	CAPSL
3284	hsa-miR-1305	KIAA0825
3288	hsa-miR-1305	ADCYAP1R1
3293	hsa-miR-1305	PBX3
3296	hsa-miR-1305	SLC39A13
3297	hsa-miR-1305	TRIM66
3298	hsa-miR-1305	ANO1
3301	hsa-miR-1305	LMO3
3302	hsa-miR-1305	CLSTN3
3304	hsa-miR-1305	TROAP
3306	hsa-miR-1305	MLXIP
3307	hsa-miR-1305	SETD1B
3309	hsa-miR-1305	FERMT2
3310	hsa-miR-1305	SYNE3
3311	hsa-miR-1305	EML5
3314	hsa-miR-1305	GPATCH2L
3316	hsa-miR-1305	EMP2
3318	hsa-miR-1305	CACNA1H
3319	hsa-miR-1305	GPRC5B
3321	hsa-miR-1305	TP53TG3C
3322	hsa-miR-1305	CAMTA2
3323	hsa-miR-1305	SPAG7
3324	hsa-miR-1305	DDX42
3325	hsa-miR-1305	MMD
3326	hsa-miR-1305	TANC2
3327	hsa-miR-1305	RAPGEFL1
3328	hsa-miR-1305	GOSR2
3330	hsa-miR-1305	LOXHD1
3334	hsa-miR-1305	CARD8
3335	hsa-miR-1305	SERTAD3
3337	hsa-miR-1305	ZNF831
3338	hsa-miR-1305	ASXL1
3340	hsa-miR-1305	KCNB1
3341	hsa-miR-1305	RBM39
3342	hsa-miR-1305	DYRK1A
3343	hsa-miR-1305	KCNJ15
3346	hsa-miR-1305	ESS2
3347	hsa-miR-1305	RPS6KA3
3349	hsa-miR-1305	SPIN3
3353	hsa-miR-1305	PHKA1
3354	hsa-miR-1305	DMRTC1B
3355	hsa-miR-1305	SEPTIN6
3359	hsa-miR-1305	LOC102723502
3364	hsa-miR-1305	MTMR11
3365	hsa-miR-1305	EIF2D
3367	hsa-miR-1305	POU2F1
3368	hsa-miR-1305	C1orf112
3370	hsa-miR-1305	ARHGEF2
[truncated: 36,980 more rows]

## Sheet: supplement Table6
	logFC	P.Value
hsa_circRNA_002164	4.19603	7.22761e-05
hsa_circRNA_000905	3.7546	0.000334584
hsa_circRNA_032377	-3.19857	0.000477869
hsa_circRNA_405029	3.93957	0.000575603
hsa_circRNA_001862	3.13459	0.000602635
hsa_circRNA_405842	-3.92138	0.000648477
hsa_circRNA_032505	-4.04398	0.0006492
hsa_circRNA_102720	3.14874	0.000727627
hsa_circRNA_029554	3.52665	0.000766518
hsa_circRNA_104694	3.43432	0.000773892
hsa_circRNA_101748	-3.12265	0.000805311
hsa_circRNA_040825	3.52644	0.000859709
hsa_circRNA_406808	3.85843	0.000863782
hsa_circRNA_400766	3.11073	0.0008715
hsa_circRNA_008403	-3.11143	0.00093669
hsa_circRNA_400874	3.66555	0.000939209
hsa_circRNA_092543	-3.28227	0.000961096
hsa_circRNA_104373	3.66894	0.00107126
hsa_circRNA_405558	3.48567	0.00107939
hsa_circRNA_051695	-3.15569	0.00108207
hsa_circRNA_407171	2.92347	0.00110122
hsa_circRNA_100697	-3.65159	0.00110717
hsa_circRNA_102175	-2.9223	0.0011099
hsa_circRNA_101571	3.60088	0.00112837
hsa_circRNA_101180	-2.98737	0.00113477
hsa_circRNA_102752	-3.92794	0.00118091
hsa_circRNA_004034	3.57438	0.00119004
hsa_circRNA_404437	4.20244	0.00119415
hsa_circRNA_404984	4.49173	0.00119469
hsa_circRNA_405967	3.73966	0.00121398
hsa_circRNA_003632	-2.53061	0.0012288
hsa_circRNA_102988	-4.72298	0.00124672
hsa_circRNA_103914	3.36059	0.00125385
hsa_circRNA_400923	-3.66541	0.0013308
hsa_circRNA_400367	-3.74346	0.00137268
hsa_circRNA_008359	-3.84932	0.00138998
hsa_circRNA_103798	2.81497	0.0013951
hsa_circRNA_103573	2.50486	0.0014001
hsa_circRNA_102510	-3.5015	0.00140245
hsa_circRNA_091365	-3.23458	0.00144942
hsa_circRNA_101010	2.74526	0.00146945
hsa_circRNA_402318	-2.47959	0.00153783
hsa_circRNA_092551	3.6446	0.00156833
hsa_circRNA_104400	3.31215	0.00157719
hsa_circRNA_103324	3.61492	0.00160132
hsa_circRNA_405975	-3.50581	0.00160444
hsa_circRNA_405106	2.74432	0.0016768
hsa_circRNA_102290	-3.06009	0.00167687
hsa_circRNA_103520	2.64953	0.00168908
hsa_circRNA_004541	-2.87573	0.00169838
hsa_circRNA_008794	-4.31304	0.00170766
hsa_circRNA_101668	-2.53485	0.00196027
hsa_circRNA_010921	3.93088	0.00199915
hsa_circRNA_405853	3.25194	0.0020151
hsa_circRNA_012599	-3.04573	0.00201653
hsa_circRNA_103552	3.66623	0.00201815
hsa_circRNA_103698	-3.38249	0.00208083
hsa_circRNA_102409	-3.39616	0.00216351
hsa_circRNA_002640	-4.12876	0.0021852
hsa_circRNA_104712	2.96657	0.00218995
hsa_circRNA_080782	-2.74061	0.00219661
hsa_circRNA_013552	2.55045	0.00221899
hsa_circRNA_103693	-4.39431	0.00224521
hsa_circRNA_001355	-3.25033	0.00225214
hsa_circRNA_103036	2.36302	0.00238035
hsa_circRNA_044014	-3.79508	0.00238476
hsa_circRNA_405962	-3.94316	0.00239579
hsa_circRNA_013433	-4.33804	0.00243251
hsa_circRNA_104773	-3.4228	0.00247297
hsa_circRNA_002603	2.86808	0.00247977
hsa_circRNA_407225	-2.96735	0.00249444
hsa_circRNA_405846	3.50288	0.00253116
hsa_circRNA_003307	3.43936	0.00254501
hsa_circRNA_406050	-2.88535	0.00259473
hsa_circRNA_047807	-3.618	0.00260279
hsa_circRNA_101315	2.59761	0.00260541
hsa_circRNA_406919	2.49714	0.00260808
hsa_circRNA_029998	3.57349	0.00266602
hsa_circRNA_402733	-4.4829	0.00268977
hsa_circRNA_101968	2.51519	0.00270553
hsa_circRNA_100728	-3.7088	0.00270925
hsa_circRNA_405529	2.54449	0.00272443
hsa_circRNA_104352	-2.40871	0.00274624
hsa_circRNA_104311	-2.91113	0.00284004
hsa_circRNA_406079	-2.35114	0.00284813
hsa_circRNA_103326	-2.94299	0.00289138
hsa_circRNA_400898	-4.00121	0.00295689
hsa_circRNA_406478	-2.64313	0.00299565
hsa_circRNA_406591	-3.55379	0.00299984
hsa_circRNA_057822	-3.45178	0.00303585
hsa_circRNA_092397	3.60954	0.00304171
hsa_circRNA_405813	2.85523	0.0030637
hsa_circRNA_102868	2.34778	0.00311249
hsa_circRNA_102211	-3.54773	0.00312241
hsa_circRNA_101304	2.47308	0.0031395
hsa_circRNA_104829	-3.90563	0.00316401
hsa_circRNA_009689	-2.42541	0.00318077
hsa_circRNA_104878	-3.42866	0.00319952
hsa_circRNA_104430	-2.343	0.00325952
hsa_circRNA_404908	3.17592	0.00330403
hsa_circRNA_027610	2.32516	0.00336229
hsa_circRNA_007992	-2.76579	0.00344786
hsa_circRNA_027934	-3.79994	0.00346099
hsa_circRNA_103622	3.03411	0.00347386
hsa_circRNA_402755	2.61296	0.0034768
hsa_circRNA_054626	-3.30597	0.00348485
hsa_circRNA_103727	-2.65109	0.00352834
hsa_circRNA_105009	-3.28533	0.00355197
hsa_circRNA_005176	-4.19527	0.00355575
hsa_circRNA_008327	-3.82599	0.00355641
hsa_circRNA_062794	-2.49482	0.00358479
hsa_circRNA_406167	-2.79574	0.00360559
hsa_circRNA_102337	-2.47317	0.00362739
hsa_circRNA_102464	-3.03793	0.00363121
hsa_circRNA_101481	2.92433	0.0036467
hsa_circRNA_102249	2.39141	0.00367402
hsa_circRNA_104839	3.13135	0.00370462
hsa_circRNA_405067	-2.55877	0.00372754
hsa_circRNA_086475	-4.24456	0.00375085
hsa_circRNA_000487	-2.8445	0.00375215
hsa_circRNA_101904	-3.59659	0.00395727
hsa_circRNA_100072	2.3652	0.00397459
hsa_circRNA_407106	3.41661	0.00398615
hsa_circRNA_103809	-2.50521	0.00399443
hsa_circRNA_102888	-3.41155	0.00401809
hsa_circRNA_104289	-3.02026	0.00402259
hsa_circRNA_055629	3.14346	0.00402652
hsa_circRNA_079279	-2.82201	0.00405419
hsa_circRNA_070445	-2.85689	0.00407938
hsa_circRNA_004239	3.1528	0.00409287
hsa_circRNA_403015	-3.71759	0.00410186
hsa_circRNA_004498	-3.75677	0.00410351
hsa_circRNA_400222	-2.79718	0.00411063
hsa_circRNA_104323	-3.17275	0.00411521
hsa_circRNA_101905	2.51432	0.00414606
hsa_circRNA_401289	-2.98366	0.00415376
hsa_circRNA_405615	-3.14048	0.00415943
hsa_circRNA_001930	-2.48438	0.00416373
hsa_circRNA_001144	-3.34674	0.00421408
hsa_circRNA_405775	-2.19516	0.00421436
hsa_circRNA_100831	2.90123	0.00422071
hsa_circRNA_001363	2.2481	0.00422865
hsa_circRNA_000492	3.14152	0.00423106
hsa_circRNA_407262	2.65967	0.00425904
hsa_circRNA_104031	4.41199	0.00431065
hsa_circRNA_101293	-2.78683	0.00440992
hsa_circRNA_100004	-2.43566	0.00442463
hsa_circRNA_035426	-2.45088	0.0044444
hsa_circRNA_407211	-3.64313	0.00445987
hsa_circRNA_405622	3.11666	0.0044652
hsa_circRNA_006499	-3.57941	0.00448251
hsa_circRNA_103966	-2.94928	0.00448594
hsa_circRNA_403821	-3.38217	0.0045297
hsa_circRNA_405390	-3.09239	0.00455266
hsa_circRNA_001317	-3.17326	0.00461278
hsa_circRNA_001927	-2.84298	0.00462759
hsa_circRNA_103670	-2.66268	0.00467435
hsa_circRNA_004752	-3.28679	0.0047126
hsa_circRNA_404578	-2.91759	0.00473811
hsa_circRNA_012158	-2.79901	0.0047915
hsa_circRNA_405172	3.32419	0.00480953
hsa_circRNA_403650	2.23841	0.00481651
hsa_circRNA_401019	-3.034	0.00486457
hsa_circRNA_101901	2.46364	0.00488794
hsa_circRNA_002887	2.71446	0.00489052
hsa_circRNA_100108	2.50433	0.00498228
hsa_circRNA_092465	-4.13112	0.00499912
hsa_circRNA_042451	-2.8736	0.00500003
hsa_circRNA_403643	-3.42008	0.00500074
hsa_circRNA_008865	-3.46617	0.00500874
hsa_circRNA_406214	2.74762	0.00501326
hsa_circRNA_100121	-2.55672	0.00501759
hsa_circRNA_100185	-2.99767	0.00504414
hsa_circRNA_102662	2.56233	0.00504571
hsa_circRNA_101434	2.45827	0.00504789
hsa_circRNA_102308	2.79847	0.00505448
hsa_circRNA_020354	-3.15916	0.00506414
hsa_circRNA_101227	-2.76422	0.00517463
hsa_circRNA_030123	-2.9179	0.00518595
hsa_circRNA_103883	-3.13735	0.00519045
hsa_circRNA_101874	-2.4677	0.00519756
hsa_circRNA_104126	-2.58877	0.0052365
hsa_circRNA_031776	-3.17633	0.00524272
hsa_circRNA_059880	-3.65286	0.00526547
hsa_circRNA_103659	-3.0007	0.00526821
hsa_circRNA_406639	-3.40973	0.00531482
hsa_circRNA_400596	-2.86555	0.0053772
hsa_circRNA_089652	-2.3485	0.00539567
hsa_circRNA_400705	-2.15005	0.00539585
hsa_circRNA_051749	3.56048	0.00539994
hsa_circRNA_104394	2.04827	0.00540628
hsa_circRNA_100785	-3.58216	0.00542837
hsa_circRNA_091774	3.07319	0.0055029
hsa_circRNA_406145	2.40165	0.00553819
hsa_circRNA_082710	-2.28626	0.00554937
hsa_circRNA_085465	3.29563	0.00562308
hsa_circRNA_400532	-2.65403	0.00564844
hsa_circRNA_045534	-3.71097	0.00566494
hsa_circRNA_032879	-2.22646	0.00567405
hsa_circRNA_030175	-2.18733	0.00569979
hsa_circRNA_103742	-2.74549	0.00570894
hsa_circRNA_000879	-4.29838	0.00582359
hsa_circRNA_103273	2.82454	0.00593894
hsa_circRNA_104460	-3.20759	0.00593973
hsa_circRNA_405236	2.4118	0.0059549
hsa_circRNA_087879	-2.70908	0.0059623
hsa_circRNA_009435	-2.56923	0.00596283
hsa_circRNA_077755	-2.96841	0.00598929
hsa_circRNA_102124	-2.76859	0.00599008
hsa_circRNA_404513	-2.91646	0.00599581
hsa_circRNA_100555	2.78364	0.00600773
hsa_circRNA_405807	2.12456	0.00600775
hsa_circRNA_074306	-2.93636	0.00603433
hsa_circRNA_001650	-2.59488	0.00604075
hsa_circRNA_000674	-4.09327	0.0060804
hsa_circRNA_102364	-4.42504	0.00611739
hsa_circRNA_405776	-2.85695	0.00612415
hsa_circRNA_061554	2.38574	0.00615196
hsa_circRNA_081028	-2.69175	0.00615449
hsa_circRNA_000060	-2.3258	0.00617537
hsa_circRNA_406480	-2.75203	0.00619808
hsa_circRNA_405792	-2.56869	0.00621041
hsa_circRNA_104304	-3.60568	0.00622501
hsa_circRNA_404634	-2.93021	0.00629571
hsa_circRNA_101509	2.5011	0.00629575
hsa_circRNA_405852	-2.39365	0.00635174
hsa_circRNA_100714	3.49156	0.00637302
hsa_circRNA_405494	-2.33119	0.00638813
hsa_circRNA_002750	-2.62861	0.00642241
hsa_circRNA_100157	-2.5389	0.00643835
hsa_circRNA_102780	-2.19962	0.00644494
hsa_circRNA_404054	2.0905	0.00645674
hsa_circRNA_103346	-2.72335	0.0064682
hsa_circRNA_405141	3.5394	0.00647641
hsa_circRNA_100527	-2.28282	0.00650671
hsa_circRNA_042368	-3.27638	0.00651736
hsa_circRNA_404106	3.9823	0.00657617
hsa_circRNA_401381	-3.13788	0.00669258
hsa_circRNA_063811	2.85354	0.00672063
hsa_circRNA_402372	2.53788	0.00677014
hsa_circRNA_400071	-2.55263	0.00678746
hsa_circRNA_407035	-2.49152	0.00679086
hsa_circRNA_004662	-2.72622	0.00683233
hsa_circRNA_401666	-2.48577	0.00683648
hsa_circRNA_003430	-2.48879	0.00684639
hsa_circRNA_103928	-3.12733	0.00686501
hsa_circRNA_407128	-2.68819	0.00688495
hsa_circRNA_009169	2.79721	0.00688665
hsa_circRNA_020625	-2.15865	0.00694739
hsa_circRNA_008623	-2.51334	0.00699075
hsa_circRNA_100781	-2.76908	0.00707863
hsa_circRNA_061170	2.64446	0.00713172
hsa_circRNA_100197	-2.89554	0.0071521
hsa_circRNA_404385	-2.50092	0.00715371
hsa_circRNA_085048	-1.95291	0.00715857
hsa_circRNA_001194	-2.96355	0.00719412
hsa_circRNA_055440	2.01305	0.00720489
hsa_circRNA_103784	-2.50347	0.00723755
hsa_circRNA_001608	2.61677	0.00726211
hsa_circRNA_008789	2.81337	0.00726701
hsa_circRNA_055855	-2.83946	0.00730043
hsa_circRNA_401920	-2.46789	0.00730348
hsa_circRNA_001876	4.56112	0.00737305
hsa_circRNA_057948	-2.12841	0.00738829
hsa_circRNA_103673	-2.6405	0.00740474
hsa_circRNA_103049	-2.66672	0.0074081
hsa_circRNA_002682	-2.33305	0.00743935
hsa_circRNA_102597	-2.34355	0.00749651
hsa_circRNA_400619	-3.00753	0.00749865
hsa_circRNA_000709	-2.02858	0.00757
hsa_circRNA_085939	2.52869	0.00757035
hsa_circRNA_400296	2.7531	0.00757077
hsa_circRNA_104457	3.42475	0.007591
hsa_circRNA_102461	4.07703	0.00759185
hsa_circRNA_102619	3.19278	0.00761418
hsa_circRNA_023690	-3.88196	0.00768293
hsa_circRNA_101720	-3.32128	0.00769823
hsa_circRNA_092398	-3.14547	0.00775086
hsa_circRNA_101870	2.39303	0.00775452
hsa_circRNA_402505	-2.23814	0.00777971
hsa_circRNA_006222	-2.42539	0.00778098
hsa_circRNA_401938	-2.60314	0.00779611
hsa_circRNA_054595	-2.69394	0.00782917
hsa_circRNA_102049	-2.41017	0.00785792
hsa_circRNA_101684	2.17282	0.0078691
hsa_circRNA_407279	-2.24956	0.00789411
hsa_circRNA_405007	4.36563	0.0078963
hsa_circRNA_025349	3.01722	0.00794282
hsa_circRNA_406656	-3.05071	0.00795412
hsa_circRNA_102737	1.9648	0.00795836
hsa_circRNA_007868	-3.8426	0.00798974
hsa_circRNA_031147	3.83985	0.00802891
hsa_circRNA_101564	-2.33685	0.00804773
hsa_circRNA_103912	-2.30608	0.0080551
hsa_circRNA_102199	-2.77674	0.00807704
hsa_circRNA_011712	2.82281	0.00807973
hsa_circRNA_100010	-3.37747	0.00812911
hsa_circRNA_104631	-2.96514	0.00813239
hsa_circRNA_100867	-2.83194	0.00814263
hsa_circRNA_100404	-3.28039	0.00816996
hsa_circRNA_005420	-2.37324	0.00820459
hsa_circRNA_400023	-3.24543	0.00821133
hsa_circRNA_002793	2.52462	0.00821206
hsa_circRNA_404656	-2.11215	0.00833623
hsa_circRNA_406352	-2.32287	0.00843483
hsa_circRNA_104178	3.35182	0.00843792
hsa_circRNA_066869	-2.80009	0.00844601
hsa_circRNA_103097	-2.8276	0.00850584
hsa_circRNA_049891	-2.71548	0.00851269
hsa_circRNA_004437	4.93431	0.0085548
hsa_circRNA_403972	-2.17762	0.0085559
hsa_circRNA_101231	-2.31607	0.00858716
hsa_circRNA_401068	-2.35328	0.00863887
hsa_circRNA_406903	3.03925	0.00871803
hsa_circRNA_002873	-2.10688	0.00877783
hsa_circRNA_104541	-2.7067	0.00881981
hsa_circRNA_101897	-2.38971	0.0088807
hsa_circRNA_104797	3.05874	0.0088981
hsa_circRNA_042265	-3.03447	0.00891112
hsa_circRNA_406601	-2.07278	0.00891546
hsa_circRNA_063226	-2.60269	0.00894795
hsa_circRNA_102384	-2.39442	0.0089541
hsa_circRNA_104538	-2.74505	0.00901414
hsa_circRNA_018744	-2.14839	0.00902137
hsa_circRNA_407087	-3.46887	0.00904055
hsa_circRNA_100940	2.3517	0.00905779
hsa_circRNA_401576	2.74818	0.0090624
hsa_circRNA_058555	-2.8753	0.00908939
hsa_circRNA_403101	-3.06512	0.00913846
hsa_circRNA_102706	2.1728	0.00914735
hsa_circRNA_024770	-3.094	0.00918925
hsa_circRNA_405886	-2.1628	0.00918933
hsa_circRNA_100056	-1.89603	0.00918986
hsa_circRNA_406422	-2.98657	0.0091999
hsa_circRNA_405833	-2.22286	0.0092064
hsa_circRNA_001478	-2.83573	0.00922163
hsa_circRNA_101061	3.34583	0.00930736
hsa_circRNA_103848	-3.18413	0.00930775
hsa_circRNA_102931	-3.8402	0.00932035
hsa_circRNA_101920	-2.9404	0.0093284
hsa_circRNA_103256	-2.1138	0.00933881
hsa_circRNA_075881	-1.92373	0.00934152
hsa_circRNA_104099	-2.6675	0.00934163
hsa_circRNA_100431	-2.9263	0.00935206
hsa_circRNA_407324	-2.2668	0.0093593
hsa_circRNA_084527	-2.61826	0.00936148
hsa_circRNA_104574	-3.78214	0.00936235
hsa_circRNA_078524	-2.28282	0.00937524
hsa_circRNA_102045	-2.47762	0.00943328
hsa_circRNA_074530	-2.63436	0.00949341
hsa_circRNA_404777	-2.54748	0.00950536
hsa_circRNA_405370	-2.58146	0.00952919
hsa_circRNA_407252	3.67917	0.00961002
hsa_circRNA_006624	-2.60908	0.00961141
hsa_circRNA_405759	-3.26491	0.0096264
hsa_circRNA_087964	-2.51015	0.00962711
hsa_circRNA_070905	2.61785	0.00963655
hsa_circRNA_007720	3.49663	0.00965638
hsa_circRNA_103786	2.12483	0.00972581
hsa_circRNA_101683	-2.27178	0.00976163
hsa_circRNA_000435	-2.6293	0.00977676
hsa_circRNA_405636	3.41848	0.0097868
hsa_circRNA_104503	-3.01183	0.00981342
hsa_circRNA_406722	-2.38442	0.00982363
hsa_circRNA_000789	-1.87146	0.00982905
hsa_circRNA_091025	-2.41937	0.00983377
hsa_circRNA_000529	-2.7454	0.00984511
hsa_circRNA_102072	1.93222	0.00985946
hsa_circRNA_002659	-3.01673	0.00986773
hsa_circRNA_104250	-2.14896	0.00989024
hsa_circRNA_102390	-2.32599	0.00993015
hsa_circRNA_002514	-2.49698	0.0100446
hsa_circRNA_100075	-2.36604	0.0100456
hsa_circRNA_404569	1.97209	0.0100477
hsa_circRNA_101898	-2.15059	0.0101675
hsa_circRNA_000197	-2.63028	0.0101928
hsa_circRNA_101806	-2.92197	0.0101973
hsa_circRNA_102761	-2.6335	0.0102745
hsa_circRNA_065768	-3.11527	0.0103092
hsa_circRNA_103562	2.19145	0.0103269
hsa_circRNA_016545	2.76207	0.0103495
hsa_circRNA_405671	2.18319	0.0103741
hsa_circRNA_105020	3.55493	0.0104557
hsa_circRNA_035861	-2.73199	0.0104594
hsa_circRNA_009069	2.00991	0.0104612
hsa_circRNA_104480	-3.16105	0.0104816
hsa_circRNA_104254	3.46865	0.0105113
hsa_circRNA_101404	-2.30928	0.0105118
hsa_circRNA_017041	-2.08759	0.010549
hsa_circRNA_100811	-2.07629	0.0105582
hsa_circRNA_101603	-2.24473	0.0105587
hsa_circRNA_100466	-2.04269	0.0105617
hsa_circRNA_018758	-2.66794	0.0105704
hsa_circRNA_078488	-2.16253	0.0105921
hsa_circRNA_000457	-2.05328	0.0105968
hsa_circRNA_000865	-2.36109	0.0106352
hsa_circRNA_000595	3.55102	0.0106356
hsa_circRNA_104535	-2.76379	0.0106392
hsa_circRNA_404482	-2.59403	0.0106651
hsa_circRNA_056370	-2.30419	0.0106841
hsa_circRNA_405713	-1.79051	0.0106936
hsa_circRNA_074183	3.49926	0.0106948
hsa_circRNA_104368	-1.80347	0.0107096
hsa_circRNA_080346	-2.92735	0.0107293
hsa_circRNA_102377	-2.4647	0.0107324
hsa_circRNA_091751	-2.90792	0.0107687
hsa_circRNA_004605	-3.00156	0.0108047
hsa_circRNA_090174	-2.05395	0.0108284
hsa_circRNA_405265	3.53848	0.010848
hsa_circRNA_103407	2.33897	0.0108663
hsa_circRNA_400040	-2.69848	0.01087
hsa_circRNA_042190	3.48714	0.0109245
hsa_circRNA_403435	-2.47827	0.0109703
hsa_circRNA_074657	2.60385	0.0109747
hsa_circRNA_043626	2.52908	0.0110569
hsa_circRNA_019376	-2.24789	0.0111094
hsa_circRNA_403517	-2.03098	0.0111178
hsa_circRNA_082372	-2.1832	0.0111376
hsa_circRNA_102096	-2.22394	0.0111592
hsa_circRNA_101490	2.28012	0.0111629
hsa_circRNA_069789	2.04359	0.0111816
hsa_circRNA_092573	-3.11623	0.0112052
hsa_circRNA_080320	-2.31566	0.0112055
hsa_circRNA_001715	-2.75463	0.0112078
hsa_circRNA_087700	3.47822	0.011318
hsa_circRNA_072132	-2.53829	0.0113436
hsa_circRNA_403850	3.29804	0.0113437
hsa_circRNA_081648	-2.566	0.011363
hsa_circRNA_092377	-2.20663	0.0113781
hsa_circRNA_405701	2.42664	0.0115373
hsa_circRNA_103623	3.45129	0.0115459
hsa_circRNA_001123	2.37216	0.0116354
hsa_circRNA_403431	-1.98623	0.0116568
hsa_circRNA_004926	2.58245	0.0116801
hsa_circRNA_406139	2.09306	0.0117318
hsa_circRNA_405936	2.66888	0.0117885
hsa_circRNA_102060	-2.29462	0.011819
hsa_circRNA_405678	2.33412	0.0118717
hsa_circRNA_041586	1.95982	0.0118871
hsa_circRNA_103830	-2.12739	0.0119074
hsa_circRNA_401122	-2.17412	0.0119192
hsa_circRNA_014771	2.58499	0.0119286
hsa_circRNA_403905	-2.25789	0.0119608
hsa_circRNA_405912	-1.94132	0.0120703
hsa_circRNA_103674	1.69506	0.0121243
hsa_circRNA_043187	-2.43451	0.0121302
hsa_circRNA_102919	-2.11693	0.0121441
hsa_circRNA_406637	-2.27619	0.0121508
hsa_circRNA_407256	-1.96045	0.0121571
hsa_circRNA_005454	-2.14556	0.0121637
hsa_circRNA_103568	-2.23228	0.0121697
hsa_circRNA_085287	-2.00897	0.012256
hsa_circRNA_020317	-2.45578	0.0123129
hsa_circRNA_402056	-1.96781	0.0123231
hsa_circRNA_405638	3.45686	0.0123267
hsa_circRNA_019225	-2.76127	0.0123896
hsa_circRNA_004169	-2.12728	0.012395
hsa_circRNA_407068	-1.91327	0.0124026
hsa_circRNA_027747	-2.21889	0.0124146
hsa_circRNA_101700	-2.59789	0.0124347
hsa_circRNA_100381	-1.70605	0.012453
hsa_circRNA_000121	2.61253	0.012463
hsa_circRNA_400563	3.4745	0.0125153
hsa_circRNA_100513	-2.32024	0.0125265
hsa_circRNA_103726	3.68564	0.0125632
hsa_circRNA_407263	-2.51455	0.0125977
hsa_circRNA_100389	-1.90219	0.0126318
hsa_circRNA_104662	-1.89442	0.0126421
hsa_circRNA_104341	-2.63699	0.0126806
hsa_circRNA_037767	-1.85068	0.012701
hsa_circRNA_101051	-2.1077	0.012717
hsa_circRNA_406247	-2.61895	0.0127395
hsa_circRNA_088633	1.79782	0.0127691
hsa_circRNA_402483	-2.83931	0.0127774
hsa_circRNA_104582	-2.83755	0.0127991
hsa_circRNA_100257	2.57853	0.0128631
hsa_circRNA_079990	2.26062	0.0128706
hsa_circRNA_018998	-2.58097	0.0128763
hsa_circRNA_100828	-1.9366	0.0128825
hsa_circRNA_005984	-1.83485	0.0128892
hsa_circRNA_005708	2.53332	0.0129215
hsa_circRNA_103055	-2.52959	0.0129619
hsa_circRNA_102283	-2.478	0.0129755
hsa_circRNA_104907	-2.17061	0.0130793
hsa_circRNA_100611	-2.92431	0.0131208
hsa_circRNA_082178	-2.3247	0.013122
hsa_circRNA_103477	3.72082	0.0131267
hsa_circRNA_406898	-2.26411	0.0131639
hsa_circRNA_400354	-2.80428	0.013173
hsa_circRNA_092451	-2.98803	0.0132257
hsa_circRNA_103258	-2.67104	0.0132358
hsa_circRNA_104425	-2.39287	0.0132528
hsa_circRNA_100212	-2.08372	0.013269
hsa_circRNA_001466	-2.2936	0.0133081
hsa_circRNA_404886	-2.0743	0.0133652
hsa_circRNA_403708	2.36966	0.0133653
hsa_circRNA_102195	-1.88829	0.0134562
hsa_circRNA_404144	2.25598	0.0134577
hsa_circRNA_101757	-2.45053	0.0134677
hsa_circRNA_012172	2.15991	0.0134869
hsa_circRNA_011265	-2.76759	0.013495
hsa_circRNA_405483	-2.16599	0.0134989
hsa_circRNA_400460	-3.25849	0.013513
hsa_circRNA_001339	-1.72365	0.0135265
hsa_circRNA_102963	2.25963	0.0135739
hsa_circRNA_404519	1.81066	0.0136518
hsa_circRNA_104934	2.16645	0.0136551
hsa_circRNA_407033	-3.26428	0.0136559
hsa_circRNA_043285	3.91648	0.0136986
hsa_circRNA_401303	-2.45231	0.013766
hsa_circRNA_000735	-2.64059	0.0137929
hsa_circRNA_406661	3.06225	0.0138013
hsa_circRNA_063453	-1.672	0.01385
hsa_circRNA_039365	-2.62448	0.0138917
hsa_circRNA_103904	2.73052	0.0138999
hsa_circRNA_012889	2.86726	0.0139565
hsa_circRNA_404906	1.79747	0.0139585
hsa_circRNA_400010	-1.94758	0.0139907
hsa_circRNA_005640	-2.39837	0.0139928
hsa_circRNA_102842	-2.38329	0.0140647
hsa_circRNA_000653	-2.95009	0.014076
hsa_circRNA_104855	-2.21071	0.0141519
hsa_circRNA_406276	-2.33298	0.0142553
hsa_circRNA_104651	2.62768	0.0142788
hsa_circRNA_004210	2.46623	0.0142825
hsa_circRNA_101573	-2.16055	0.0142904
hsa_circRNA_401382	-1.88894	0.0143166
hsa_circRNA_047917	1.90286	0.0143202
hsa_circRNA_056891	-2.42771	0.0143482
hsa_circRNA_008629	-2.15943	0.0143718
hsa_circRNA_004397	1.86931	0.0144222
hsa_circRNA_102687	-1.90614	0.0144384
hsa_circRNA_404636	1.77602	0.0144386
hsa_circRNA_404957	-2.70046	0.0144423
hsa_circRNA_054189	-3.22007	0.0144461
hsa_circRNA_102799	-2.13543	0.014466
hsa_circRNA_050125	2.39309	0.0144871
hsa_circRNA_023983	-2.51093	0.0146045
hsa_circRNA_004819	3.22124	0.0146445
hsa_circRNA_406856	-1.7474	0.0147113
hsa_circRNA_000812	1.89465	0.0148191
hsa_circRNA_104496	-2.12276	0.01486
hsa_circRNA_104736	2.10245	0.0148743
hsa_circRNA_104234	-2.65404	0.014894
hsa_circRNA_103781	-1.82554	0.0149015
hsa_circRNA_101883	-2.40253	0.014973
hsa_circRNA_100238	-2.48981	0.0149892
hsa_circRNA_104113	-2.341	0.0150066
hsa_circRNA_032306	2.05997	0.0151156
hsa_circRNA_051822	-3.77732	0.015153
hsa_circRNA_008053	2.01094	0.0152138
hsa_circRNA_034095	2.98211	0.0152245
hsa_circRNA_103215	-2.84396	0.0152429
hsa_circRNA_406187	-1.90519	0.0152656
hsa_circRNA_400002	2.10016	0.0152927
hsa_circRNA_059400	-1.92672	0.0152932
hsa_circRNA_060540	1.73775	0.0153484
hsa_circRNA_405022	-2.31867	0.015365
hsa_circRNA_001002	-2.19235	0.0153688
hsa_circRNA_400048	2.68855	0.015404
hsa_circRNA_043247	-2.44634	0.0154329
hsa_circRNA_101002	2.38846	0.0154456
hsa_circRNA_004516	-2.27495	0.0154546
hsa_circRNA_404303	2.76533	0.015513
hsa_circRNA_403288	-1.62699	0.0155313
hsa_circRNA_001430	2.00735	0.0155627
hsa_circRNA_076039	-2.39339	0.015645
hsa_circRNA_077760	-1.94351	0.0156627
hsa_circRNA_104605	3.33418	0.0156838
hsa_circRNA_056530	-2.23763	0.0157293
hsa_circRNA_065623	-2.55006	0.0157661
hsa_circRNA_104422	2.07166	0.0157688
hsa_circRNA_002707	-3.47008	0.0158042
hsa_circRNA_400997	-1.94265	0.0158397
hsa_circRNA_103715	-2.02356	0.0158494
hsa_circRNA_103981	1.81839	0.0158568
hsa_circRNA_104914	-2.135	0.0158785
hsa_circRNA_103980	4.25858	0.0159333
hsa_circRNA_402518	-1.77687	0.0160122
hsa_circRNA_100734	-1.90415	0.0160163
hsa_circRNA_403657	-1.71868	0.0160469
hsa_circRNA_017549	-2.02715	0.0160735
hsa_circRNA_403829	-2.20657	0.0160846
hsa_circRNA_101420	-1.63511	0.0160944
hsa_circRNA_081001	2.51955	0.0161081
hsa_circRNA_089074	-2.03985	0.0161323
hsa_circRNA_003976	-2.04724	0.016166
hsa_circRNA_048113	-2.38611	0.0161759
hsa_circRNA_007584	-1.89586	0.0161816
hsa_circRNA_030991	2.39934	0.0161949
hsa_circRNA_090069	2.25269	0.0162272
hsa_circRNA_103940	1.95694	0.0162943
hsa_circRNA_402441	-2.04508	0.0162944
hsa_circRNA_407303	-2.50166	0.0163039
hsa_circRNA_403490	-2.15643	0.0163126
hsa_circRNA_104958	3.95978	0.0163395
hsa_circRNA_101264	2.53263	0.0163427
hsa_circRNA_102904	-2.40843	0.0164199
hsa_circRNA_403631	2.15548	0.0164459
hsa_circRNA_101171	3.10057	0.0164643
hsa_circRNA_406864	-2.61877	0.0165125
hsa_circRNA_104633	-2.01663	0.0165673
hsa_circRNA_044796	-2.33422	0.0165693
hsa_circRNA_101790	-1.73914	0.0166168
hsa_circRNA_104587	-2.09489	0.0167032
hsa_circRNA_407272	-2.53812	0.0167665
hsa_circRNA_403314	-2.08506	0.0167698
hsa_circRNA_101049	2.69315	0.016808
hsa_circRNA_100703	-2.06119	0.0168304
hsa_circRNA_406112	4.13622	0.0168451
hsa_circRNA_400800	-2.0777	0.0168477
hsa_circRNA_102967	2.61116	0.0168518
hsa_circRNA_103953	-2.58854	0.0168776
hsa_circRNA_101583	-2.29478	0.01693
hsa_circRNA_402632	-1.99258	0.0171346
hsa_circRNA_406774	-2.09041	0.0171633
hsa_circRNA_007557	2.29154	0.017167
hsa_circRNA_100297	-2.15142	0.017196
hsa_circRNA_044136	2.08164	0.0172024
hsa_circRNA_101024	-1.99752	0.0172376
hsa_circRNA_004884	2.18365	0.0172752
hsa_circRNA_004234	-2.06518	0.0172858
hsa_circRNA_089506	-2.14331	0.0172963
hsa_circRNA_001695	1.82639	0.0173103
hsa_circRNA_104743	1.93491	0.0173348
hsa_circRNA_080885	-2.00834	0.0173408
hsa_circRNA_001454	-2.3752	0.0173732
hsa_circRNA_404728	-2.08603	0.0173819
hsa_circRNA_003356	-1.8923	0.0173941
hsa_circRNA_081849	-2.42542	0.0174068
hsa_circRNA_402360	2.17695	0.0174261
hsa_circRNA_102212	2.44	0.0175154
hsa_circRNA_085345	-1.98651	0.017611
hsa_circRNA_405814	3.50293	0.0176341
hsa_circRNA_102459	-1.96971	0.0176572
hsa_circRNA_100051	-1.68401	0.0176626
hsa_circRNA_103636	-1.94405	0.0176884
hsa_circRNA_006578	-2.41608	0.0176995
hsa_circRNA_018599	-2.68976	0.0177088
hsa_circRNA_407340	2.55399	0.0177407
hsa_circRNA_085973	-2.4698	0.0177614
hsa_circRNA_407043	1.94402	0.0177789
hsa_circRNA_104338	-1.85822	0.0178006
hsa_circRNA_406750	-1.78856	0.017817
hsa_circRNA_101027	-1.77276	0.0178446
hsa_circRNA_404212	-2.02377	0.0178497
hsa_circRNA_103006	-2.1625	0.0178656
hsa_circRNA_103136	2.10436	0.0179127
hsa_circRNA_404658	1.85669	0.0179183
hsa_circRNA_400141	1.92428	0.017967
hsa_circRNA_405495	4.20452	0.0179975
hsa_circRNA_008189	-1.872	0.0179975
hsa_circRNA_101044	-2.57718	0.018025
hsa_circRNA_000625	-2.25414	0.0180606
hsa_circRNA_058123	-2.78829	0.0180651
hsa_circRNA_008609	-1.98396	0.0181153
hsa_circRNA_103538	-2.22781	0.0181164
hsa_circRNA_101411	1.96527	0.0181901
hsa_circRNA_406442	-2.1142	0.0182018
hsa_circRNA_101947	-2.06037	0.0183144
hsa_circRNA_005389	-2.84308	0.0183459
hsa_circRNA_104423	-1.92952	0.0184126
hsa_circRNA_402766	3.38017	0.0184134
hsa_circRNA_103832	2.82966	0.0184177
hsa_circRNA_104045	-1.97319	0.0184261
hsa_circRNA_101282	2.14742	0.0184263
hsa_circRNA_101533	2.86995	0.0184473
hsa_circRNA_104046	1.93764	0.0184593
hsa_circRNA_054221	-2.28427	0.0184913
hsa_circRNA_101952	-2.7305	0.0186411
hsa_circRNA_103200	4.16936	0.0186795
hsa_circRNA_005356	-2.2385	0.0187546
hsa_circRNA_079804	1.68789	0.0189283
hsa_circRNA_100791	-2.17536	0.0189406
hsa_circRNA_103028	2.36694	0.018954
hsa_circRNA_073803	-2.50962	0.0189667
hsa_circRNA_004796	1.7657	0.018982
hsa_circRNA_002009	-2.04987	0.0191586
hsa_circRNA_406559	-2.12048	0.0191738
hsa_circRNA_400585	-1.61292	0.0192393
hsa_circRNA_103205	-1.78165	0.0193105
hsa_circRNA_034100	-2.27461	0.019338
hsa_circRNA_061570	-1.83503	0.0193614
hsa_circRNA_059148	1.9483	0.0193664
hsa_circRNA_403425	2.54505	0.0193725
hsa_circRNA_404401	-1.92282	0.019376
hsa_circRNA_405162	2.37592	0.0193786
hsa_circRNA_101658	-2.1197	0.0193872
hsa_circRNA_102122	2.59397	0.0193949
hsa_circRNA_404644	-2.46756	0.0193974
hsa_circRNA_005080	-2.05806	0.019416
hsa_circRNA_102971	-1.67879	0.0194477
hsa_circRNA_406769	-2.16188	0.0194794
hsa_circRNA_100911	2.4378	0.0195156
hsa_circRNA_102961	-1.74308	0.0195222
hsa_circRNA_003991	-1.98699	0.0195673
hsa_circRNA_000078	-2.99473	0.0195818
hsa_circRNA_000829	2.21456	0.0195936
hsa_circRNA_056473	1.93976	0.0196499
hsa_circRNA_004751	2.17066	0.0196821
hsa_circRNA_104881	-2.53654	0.0197124
hsa_circRNA_052535	1.72591	0.019787
hsa_circRNA_102370	3.85269	0.0197873
hsa_circRNA_400519	-1.69784	0.019789
hsa_circRNA_101123	-2.19394	0.0198091
hsa_circRNA_018594	2.36641	0.0198608
hsa_circRNA_103915	-2.26026	0.0198783
hsa_circRNA_102540	1.9186	0.019939
hsa_circRNA_051879	-1.73423	0.0199559
hsa_circRNA_059571	-1.9143	0.0199631
hsa_circRNA_100425	-2.22277	0.0200139
hsa_circRNA_052341	2.25829	0.0200197
hsa_circRNA_102764	-1.8937	0.0200289
hsa_circRNA_403072	1.95647	0.0200481
hsa_circRNA_069655	3.11224	0.0200817
hsa_circRNA_400938	-2.183	0.0200884
hsa_circRNA_000761	-1.96991	0.020107
hsa_circRNA_401299	1.77254	0.0201512
hsa_circRNA_051161	-2.08367	0.0201714
hsa_circRNA_005893	-1.85214	0.0201729
hsa_circRNA_103530	2.26241	0.0201742
hsa_circRNA_404154	-2.15069	0.020241
hsa_circRNA_000494	-2.46708	0.0203119
hsa_circRNA_102019	2.0267	0.0203501
hsa_circRNA_065249	-1.81045	0.0203512
hsa_circRNA_406795	-1.95258	0.0203795
hsa_circRNA_102347	-2.19686	0.0203828
hsa_circRNA_102554	2.86332	0.0203835
hsa_circRNA_103261	-1.98163	0.0204146
hsa_circRNA_007738	-2.40421	0.0204253
hsa_circRNA_100954	-2.40352	0.0204364
hsa_circRNA_405885	-1.63804	0.020448
hsa_circRNA_405506	4.3346	0.0204616
hsa_circRNA_028613	2.09103	0.0204656
hsa_circRNA_405632	-1.86415	0.0204778
hsa_circRNA_104938	-2.16674	0.0204875
hsa_circRNA_405587	-2.0527	0.0205733
hsa_circRNA_005800	-1.78302	0.0205745
hsa_circRNA_006723	2.46476	0.0205757
hsa_circRNA_404555	-1.51249	0.0205819
hsa_circRNA_001531	4.54362	0.0206387
hsa_circRNA_101808	-2.19926	0.0206606
hsa_circRNA_404650	-2.54911	0.0206641
hsa_circRNA_405999	2.16474	0.0206828
hsa_circRNA_404782	-2.19099	0.0206909
hsa_circRNA_084059	-1.68052	0.0207317
hsa_circRNA_103206	-2.44657	0.0207824
hsa_circRNA_100643	-2.59081	0.0208405
hsa_circRNA_406635	2.15321	0.0208707
hsa_circRNA_023787	-1.83157	0.020943
hsa_circRNA_074368	-3.53587	0.0209442
hsa_circRNA_101161	2.51238	0.0209458
hsa_circRNA_405897	-2.12434	0.0209761
hsa_circRNA_406019	2.67903	0.0209856
hsa_circRNA_062191	-2.3959	0.0210035
hsa_circRNA_404463	-2.29581	0.021019
hsa_circRNA_080788	1.89552	0.0210851
hsa_circRNA_026445	-1.95136	0.0210878
hsa_circRNA_402340	-1.89017	0.0211435
hsa_circRNA_103307	-2.76945	0.0211824
hsa_circRNA_102734	1.85032	0.0212238
hsa_circRNA_017521	-2.02222	0.0212788
hsa_circRNA_001484	-2.57611	0.02129
hsa_circRNA_033075	-2.58865	0.0213603
hsa_circRNA_002369	1.71836	0.0214174
hsa_circRNA_103994	-2.48401	0.0214743
hsa_circRNA_102036	1.89414	0.0215197
hsa_circRNA_009074	2.49446	0.0215262
hsa_circRNA_405917	2.80522	0.0215284
hsa_circRNA_000927	-2.11676	0.0215417
hsa_circRNA_101556	-2.47507	0.0215686
hsa_circRNA_006008	1.7813	0.0215784
hsa_circRNA_048410	-3.15187	0.0216647
hsa_circRNA_102034	2.11158	0.0216909
hsa_circRNA_101112	-1.84244	0.0217504
hsa_circRNA_102647	1.6616	0.0217691
hsa_circRNA_038480	2.13361	0.0218219
hsa_circRNA_000276	-2.43418	0.0218297
hsa_circRNA_102345	-2.05064	0.0218347
hsa_circRNA_103992	-2.33316	0.0219107
hsa_circRNA_105053	2.52218	0.0219121
hsa_circRNA_008201	-2.00458	0.0219752
hsa_circRNA_101671	-2.75319	0.0219858
hsa_circRNA_103469	-2.49894	0.0219882
hsa_circRNA_059402	-1.94693	0.0220044
hsa_circRNA_100629	4.40374	0.0220614
hsa_circRNA_002415	-1.77786	0.0220693
hsa_circRNA_003940	-1.86325	0.0220787
hsa_circRNA_008208	4.26963	0.0221003
hsa_circRNA_057212	-2.71957	0.0221034
hsa_circRNA_000603	1.9432	0.0221203
hsa_circRNA_407174	-1.54359	0.0221522
hsa_circRNA_101768	1.90244	0.0221559
hsa_circRNA_023216	-2.15811	0.0221814
hsa_circRNA_000792	-2.11623	0.0221855
hsa_circRNA_018343	2.64959	0.0221857
hsa_circRNA_100822	3.1202	0.0223352
hsa_circRNA_000295	2.74706	0.022367
hsa_circRNA_104452	-1.721	0.0223895
hsa_circRNA_007090	-2.14629	0.0223964
hsa_circRNA_401882	-2.24963	0.022414
hsa_circRNA_103949	-1.54248	0.0224336
hsa_circRNA_101919	-1.79351	0.0224646
hsa_circRNA_008022	3.03745	0.0224747
hsa_circRNA_008464	-1.51859	0.022483
hsa_circRNA_001481	-4.27224	0.0225083
hsa_circRNA_002994	2.03058	0.0225757
hsa_circRNA_103038	-2.72076	0.0226241
hsa_circRNA_101085	-2.34622	0.0227076
hsa_circRNA_403961	-1.92888	0.0227217
hsa_circRNA_000803	1.8172	0.0227217
hsa_circRNA_407030	-2.03337	0.0227269
hsa_circRNA_075681	4.42417	0.0227298
hsa_circRNA_001156	-2.03059	0.0227501
hsa_circRNA_404963	2.25483	0.0228123
hsa_circRNA_103896	1.67117	0.0228628
hsa_circRNA_104816	2.79604	0.0228731
hsa_circRNA_102046	2.25511	0.0228798
hsa_circRNA_034435	3.58806	0.0228996
hsa_circRNA_001379	1.94563	0.0229082
hsa_circRNA_405836	-1.62375	0.0229159
hsa_circRNA_031831	2.49368	0.0229172
hsa_circRNA_405343	1.72611	0.0230208
hsa_circRNA_000620	-2.20147	0.023041
hsa_circRNA_010994	2.02587	0.0231182
hsa_circRNA_406918	2.2877	0.0231788
hsa_circRNA_400025	2.09692	0.0232047
hsa_circRNA_102113	2.59897	0.0232478
hsa_circRNA_104201	1.57454	0.023253
hsa_circRNA_007614	2.38585	0.0232863
hsa_circRNA_058819	-1.76825	0.0233295
hsa_circRNA_058695	-2.48375	0.0233517
hsa_circRNA_405112	3.81386	0.0234596
hsa_circRNA_102015	1.58096	0.0234753
hsa_circRNA_003181	1.66325	0.0234772
hsa_circRNA_001638	-1.99208	0.0234792
hsa_circRNA_003406	-1.80439	0.0234967
hsa_circRNA_007091	-1.72486	0.0235252
hsa_circRNA_031859	-2.18672	0.023535
hsa_circRNA_028090	1.79674	0.0235427
hsa_circRNA_062032	1.59606	0.023569
hsa_circRNA_100532	2.63401	0.0236205
hsa_circRNA_073810	-1.88277	0.0236785
hsa_circRNA_043599	2.09383	0.0236952
hsa_circRNA_400094	1.95277	0.023696
hsa_circRNA_405983	-1.74805	0.0236978
hsa_circRNA_000960	1.59658	0.0237224
hsa_circRNA_029562	-2.4678	0.0237554
hsa_circRNA_405418	-2.34297	0.0237593
hsa_circRNA_000624	2.09705	0.0238504
hsa_circRNA_104678	-2.20548	0.0238849
hsa_circRNA_103815	-1.79724	0.0239686
hsa_circRNA_003698	-1.82444	0.0240046
hsa_circRNA_104982	2.13221	0.0240363
hsa_circRNA_089315	2.49007	0.024042
hsa_circRNA_104262	-2.05308	0.0240655
hsa_circRNA_400479	1.5442	0.0240742
hsa_circRNA_103807	-1.68138	0.0241173
hsa_circRNA_104212	-2.13844	0.0241466
hsa_circRNA_004254	-2.10405	0.0241731
hsa_circRNA_065532	-1.71427	0.0241807
hsa_circRNA_404967	2.31144	0.0243183
hsa_circRNA_016363	1.55201	0.0243394
hsa_circRNA_406894	-2.36902	0.0243515
hsa_circRNA_402979	3.02262	0.0243891
hsa_circRNA_100311	-2.10802	0.0244147
hsa_circRNA_407142	1.74026	0.0244813
hsa_circRNA_100635	-1.73246	0.0245735
hsa_circRNA_103294	2.78613	0.0246352
hsa_circRNA_001315	-1.92066	0.0246528
hsa_circRNA_102218	-2.33699	0.0246739
hsa_circRNA_401034	-2.0525	0.0246862
hsa_circRNA_101541	-1.78878	0.0247175
hsa_circRNA_102322	4.25769	0.02477
hsa_circRNA_000324	2.1312	0.0247726
hsa_circRNA_054547	-1.97477	0.0248069
hsa_circRNA_102102	-1.76469	0.0248161
hsa_circRNA_406470	-2.4021	0.0248238
hsa_circRNA_405134	1.85067	0.0248408
hsa_circRNA_100738	1.84239	0.0248693
hsa_circRNA_400092	4.53083	0.0249355
hsa_circRNA_102653	-1.64393	0.0249415
hsa_circRNA_001945	-2.66082	0.0249588
hsa_circRNA_014206	2.06625	0.0249976
hsa_circRNA_003785	1.96276	0.0250142
hsa_circRNA_001272	2.93277	0.0250174
hsa_circRNA_405748	-2.49838	0.0251105
hsa_circRNA_022482	2.58254	0.0252146
hsa_circRNA_402697	2.83887	0.0252163
hsa_circRNA_103967	-1.85721	0.0252605
hsa_circRNA_103441	3.0495	0.0252674
hsa_circRNA_000132	-2.12501	0.0253752
hsa_circRNA_103325	2.40685	0.0253759
hsa_circRNA_103157	2.00235	0.0253796
hsa_circRNA_101639	3.49966	0.0254366
hsa_circRNA_103283	-2.36073	0.0254547
hsa_circRNA_100605	3.55237	0.0255142
hsa_circRNA_405195	-2.25744	0.025527
hsa_circRNA_405462	-2.09868	0.0255393
hsa_circRNA_026776	2.78242	0.0255684
hsa_circRNA_090446	-1.85516	0.0256033
hsa_circRNA_403022	-1.70245	0.025631
hsa_circRNA_092391	-1.98485	0.0256599
hsa_circRNA_101706	-1.77042	0.0257252
hsa_circRNA_104112	2.00282	0.0257401
hsa_circRNA_078175	3.11521	0.0257542
hsa_circRNA_002084	-1.81484	0.0257755
hsa_circRNA_006187	-1.80371	0.0257938
hsa_circRNA_404900	-1.77407	0.0257994
hsa_circRNA_001648	-2.02206	0.0258219
hsa_circRNA_001655	2.07895	0.0258815
hsa_circRNA_000863	-1.94392	0.0260374
hsa_circRNA_102518	-1.46708	0.0260586
hsa_circRNA_100433	1.95637	0.0261029
hsa_circRNA_401803	-1.82525	0.0262109
hsa_circRNA_003661	1.94955	0.0262544
hsa_circRNA_104392	-3.97149	0.0263346
hsa_circRNA_402055	1.612	0.0263459
hsa_circRNA_101663	-2.20367	0.0263562
hsa_circRNA_101587	-2.32367	0.0263572
hsa_circRNA_051546	-2.23983	0.0263654
hsa_circRNA_104999	2.39928	0.0264192
hsa_circRNA_101125	-2.29786	0.0264568
hsa_circRNA_100356	2.16613	0.0265737
hsa_circRNA_000928	2.28863	0.0266847
hsa_circRNA_100692	-1.56683	0.0267066
hsa_circRNA_101272	1.61201	0.0267267
hsa_circRNA_103738	-2.09651	0.0267536
hsa_circRNA_405817	-1.47125	0.0267569
hsa_circRNA_062683	1.97467	0.0268038
hsa_circRNA_406789	1.90569	0.0268155
hsa_circRNA_104321	-1.50906	0.027001
hsa_circRNA_024588	-2.69264	0.0270654
hsa_circRNA_404523	-1.85799	0.0270848
hsa_circRNA_069234	-1.83207	0.0271163
hsa_circRNA_403364	2.4639	0.027121
hsa_circRNA_103833	2.2245	0.0271505
hsa_circRNA_101875	1.95459	0.0271797
hsa_circRNA_104871	-2.14663	0.0271924
hsa_circRNA_000702	-2.59765	0.0271947
hsa_circRNA_101353	2.59058	0.0272114
hsa_circRNA_055229	-1.58626	0.0272715
hsa_circRNA_013055	-1.7077	0.0272802
hsa_circRNA_404566	-1.86753	0.0272837
hsa_circRNA_038981	2.47013	0.0272938
hsa_circRNA_000784	-2.03163	0.0272995
hsa_circRNA_030608	1.71501	0.0273395
hsa_circRNA_001111	-1.73081	0.027392
hsa_circRNA_103998	-4.44585	0.0274297
hsa_circRNA_037807	-1.67236	0.0275463
hsa_circRNA_006607	3.03925	0.0276308
hsa_circRNA_000740	-2.18578	0.0276978
hsa_circRNA_104517	-2.45815	0.0276998
hsa_circRNA_015154	-1.69846	0.0277969
hsa_circRNA_002103	-1.91818	0.0278236
hsa_circRNA_104335	2.18469	0.0278495
hsa_circRNA_102726	1.98481	0.027855
hsa_circRNA_101046	-1.77152	0.02786
hsa_circRNA_000101	-3.5638	0.0278923
hsa_circRNA_008755	1.7646	0.027894
hsa_circRNA_405769	1.91731	0.0279172
hsa_circRNA_051638	-4.21307	0.0280597
hsa_circRNA_104134	-1.59872	0.0280964
hsa_circRNA_406718	1.82222	0.0281443
hsa_circRNA_401697	1.89188	0.0282267
hsa_circRNA_086760	-2.89934	0.0282472
hsa_circRNA_000733	-2.09274	0.0284019
hsa_circRNA_049377	-1.76362	0.0284036
hsa_circRNA_009725	2.46806	0.0284804
hsa_circRNA_077032	-2.40189	0.0285452
hsa_circRNA_405721	1.96632	0.0285714
hsa_circRNA_000597	1.80808	0.0285734
hsa_circRNA_001694	-2.38256	0.0285859
hsa_circRNA_011448	-1.69335	0.0285903
hsa_circRNA_401979	-1.89267	0.0285921
hsa_circRNA_036766	-2.11566	0.0285973
hsa_circRNA_071981	-1.51149	0.0286579
hsa_circRNA_402422	-1.89751	0.0287227
hsa_circRNA_406446	2.69128	0.02873
hsa_circRNA_001075	-1.99367	0.0287798
hsa_circRNA_101852	-2.01033	0.0288134
hsa_circRNA_026155	-1.51757	0.0288272
hsa_circRNA_407124	-2.46016	0.0288634
hsa_circRNA_102362	-1.75764	0.0289554
hsa_circRNA_404465	2.02323	0.0289624
hsa_circRNA_401849	-2.55668	0.0289882
hsa_circRNA_406261	2.05724	0.0289921
hsa_circRNA_001408	-2.04911	0.0290145
hsa_circRNA_101847	-1.47266	0.0290218
hsa_circRNA_005970	2.07125	0.0290514
hsa_circRNA_100220	3.55341	0.0291017
hsa_circRNA_404628	2.35004	0.0291218
hsa_circRNA_000268	-2.31821	0.0291887
hsa_circRNA_062415	-1.52732	0.0291992
hsa_circRNA_406715	-2.29416	0.0292759
hsa_circRNA_100921	-2.14213	0.0293094
hsa_circRNA_000754	-2.39141	0.0294216
hsa_circRNA_102824	3.54818	0.0294238
hsa_circRNA_101040	2.15275	0.0295135
hsa_circRNA_405121	-2.47505	0.029532
hsa_circRNA_001533	-3.23666	0.0295608
hsa_circRNA_103863	2.02323	0.0295684
hsa_circRNA_103272	-2.43803	0.0296246
hsa_circRNA_103224	2.23989	0.0296271
hsa_circRNA_404833	-1.98636	0.0296692
hsa_circRNA_082731	-1.80542	0.0297102
hsa_circRNA_401278	-3.38829	0.029724
hsa_circRNA_405555	-1.43799	0.029787
hsa_circRNA_043658	-1.53861	0.0298314
hsa_circRNA_000433	2.7973	0.0298857
hsa_circRNA_103248	-2.24042	0.0299551
hsa_circRNA_104774	-1.91898	0.0300011
hsa_circRNA_023509	-2.55581	0.0300209
hsa_circRNA_041149	2.94569	0.0300536
hsa_circRNA_084708	2.97238	0.0300605
hsa_circRNA_084956	2.6108	0.0300866
hsa_circRNA_100177	-2.0627	0.0301581
hsa_circRNA_405021	1.90065	0.0302434
hsa_circRNA_059616	-1.9928	0.0302467
hsa_circRNA_016374	-1.74705	0.0302844
hsa_circRNA_103243	-2.19693	0.0302972
hsa_circRNA_072697	1.71445	0.0303083
hsa_circRNA_063473	1.95089	0.0303515
hsa_circRNA_104343	3.01738	0.0303655
hsa_circRNA_039172	-1.96593	0.0303682
hsa_circRNA_104895	-1.46713	0.0303828
hsa_circRNA_088568	-1.83558	0.0304208
hsa_circRNA_100808	2.08215	0.0304833
hsa_circRNA_003826	-1.75583	0.0304967
hsa_circRNA_100848	1.70201	0.0305018
hsa_circRNA_070660	2.82222	0.0305043
hsa_circRNA_005493	2.27704	0.0305157
hsa_circRNA_007645	-2.6282	0.0305501
hsa_circRNA_103699	-1.84147	0.0305929
hsa_circRNA_008397	2.05182	0.0306356
hsa_circRNA_100890	-1.64723	0.030699
hsa_circRNA_102131	1.69527	0.0307525
hsa_circRNA_102197	1.69121	0.0307712
hsa_circRNA_101835	1.88894	0.0307714
hsa_circRNA_103987	-1.80761	0.0307984
hsa_circRNA_406012	2.64696	0.0308248
hsa_circRNA_401608	1.80663	0.0308515
hsa_circRNA_406573	-1.83239	0.0308538
hsa_circRNA_073056	-1.821	0.0308581
hsa_circRNA_103792	-1.98268	0.0308967
hsa_circRNA_102090	2.16924	0.0309127
hsa_circRNA_044885	-2.6926	0.0309251
hsa_circRNA_404894	-1.8018	0.0309387
hsa_circRNA_051110	-2.01682	0.0309409
hsa_circRNA_104103	-1.90351	0.0309743
hsa_circRNA_104187	-1.91863	0.0309888
hsa_circRNA_007730	2.12684	0.0311848
hsa_circRNA_000496	1.95035	0.0311861
hsa_circRNA_101719	-1.52849	0.0312072
hsa_circRNA_007711	-1.55671	0.0312235
hsa_circRNA_088276	-2.18542	0.031278
hsa_circRNA_405264	-1.62605	0.0313087
hsa_circRNA_406937	2.40799	0.031317
hsa_circRNA_104834	-2.22403	0.03134
hsa_circRNA_101513	2.06085	0.031372
hsa_circRNA_101129	-2.1204	0.0313768
hsa_circRNA_050628	-1.60616	0.0313772
hsa_circRNA_401609	-1.8015	0.0314366
hsa_circRNA_016121	1.72702	0.031447
hsa_circRNA_001819	-1.54036	0.0314737
hsa_circRNA_402581	-1.40059	0.031537
hsa_circRNA_102603	-1.97338	0.0315434
hsa_circRNA_014202	-1.9296	0.0315667
hsa_circRNA_000016	-1.60787	0.0315878
hsa_circRNA_403194	-1.8977	0.0315986
hsa_circRNA_065702	-1.58926	0.0316192
hsa_circRNA_051908	1.47717	0.0316347
hsa_circRNA_406530	2.1986	0.0316427
hsa_circRNA_407049	-2.46309	0.031655
hsa_circRNA_090155	2.2729	0.0316854
hsa_circRNA_104649	-1.64209	0.0317461
hsa_circRNA_002593	-1.79553	0.0317745
hsa_circRNA_101878	-1.78788	0.0318032
hsa_circRNA_050626	2.10355	0.0318666
hsa_circRNA_000809	1.82902	0.0319222
hsa_circRNA_103611	-1.74853	0.0320717
hsa_circRNA_405167	-2.58121	0.0320768
hsa_circRNA_000230	-2.34775	0.0321347
hsa_circRNA_103927	-1.62927	0.0321698
hsa_circRNA_405825	-2.66593	0.0321727
hsa_circRNA_009095	-1.86365	0.0321984
hsa_circRNA_055708	2.09145	0.0322433
hsa_circRNA_104928	3.03054	0.032322
hsa_circRNA_007624	-1.54129	0.0323293
hsa_circRNA_020596	-2.18588	0.0323355
hsa_circRNA_006863	3.56337	0.032386
hsa_circRNA_102342	-1.44963	0.0323997
hsa_circRNA_104206	-1.87307	0.0324201
hsa_circRNA_007138	-2.08081	0.0324827
hsa_circRNA_406563	2.48341	0.0324891
hsa_circRNA_027286	-1.88981	0.0325269
hsa_circRNA_019917	3.06561	0.0325461
hsa_circRNA_005213	-3.78756	0.0325607
hsa_circRNA_402563	1.9886	0.0325656
hsa_circRNA_406596	1.68952	0.0325692
hsa_circRNA_001223	2.14978	0.0325889
hsa_circRNA_014887	-2.45999	0.0325942
hsa_circRNA_001818	2.15324	0.0326029
hsa_circRNA_059751	-2.90173	0.0326351
hsa_circRNA_087538	-1.91658	0.0326749
hsa_circRNA_050998	1.5432	0.0327414
hsa_circRNA_003131	-1.78354	0.0327513
hsa_circRNA_064170	2.55085	0.032789
hsa_circRNA_000527	1.7032	0.0328095
hsa_circRNA_100219	-1.92474	0.0328235
hsa_circRNA_402791	1.5416	0.0329049
hsa_circRNA_406759	1.74128	0.0329179
hsa_circRNA_403632	1.54351	0.0329275
hsa_circRNA_000347	1.59324	0.0329646
hsa_circRNA_058040	1.93432	0.0329713
hsa_circRNA_082275	-2.5959	0.0329789
hsa_circRNA_405337	2.13916	0.0329999
hsa_circRNA_000393	1.95696	0.0330229
hsa_circRNA_100991	1.75372	0.0330268
hsa_circRNA_406717	2.58689	0.0330311
hsa_circRNA_000926	2.31872	0.0330453
hsa_circRNA_104950	2.39535	0.0330918
hsa_circRNA_022430	1.4977	0.0331085
hsa_circRNA_100826	-1.95799	0.0331713
hsa_circRNA_029830	-1.49355	0.0332173
hsa_circRNA_004512	-2.46257	0.0332358
hsa_circRNA_406049	-2.16014	0.0332735
hsa_circRNA_005214	-1.54252	0.0334526
hsa_circRNA_008672	-1.73227	0.0334625
hsa_circRNA_402197	2.1832	0.0334682
hsa_circRNA_000096	1.71219	0.0335044
hsa_circRNA_401695	-1.51136	0.0335462
hsa_circRNA_400029	-1.6974	0.0335617
hsa_circRNA_103410	-2.07874	0.0336128
hsa_circRNA_103212	-2.19569	0.0336259
hsa_circRNA_103523	2.3757	0.0336422
hsa_circRNA_100687	2.27892	0.033792
hsa_circRNA_101436	1.55889	0.0338263
hsa_circRNA_044353	1.87505	0.0338575
hsa_circRNA_104318	1.44276	0.0338841
hsa_circRNA_102562	2.67905	0.0338917
hsa_circRNA_404732	-1.95687	0.0339097
hsa_circRNA_006235	-1.76394	0.0339187
hsa_circRNA_104618	-2.63117	0.0339237
hsa_circRNA_406392	1.42763	0.0339453
hsa_circRNA_102293	2.20614	0.0339598
hsa_circRNA_400889	1.88399	0.0340068
hsa_circRNA_031007	1.79168	0.0340082
hsa_circRNA_004822	2.77797	0.0340394
hsa_circRNA_100094	-1.55463	0.034044
hsa_circRNA_047448	1.68487	0.0341034
hsa_circRNA_406097	2.39391	0.0341264
hsa_circRNA_000042	-1.90841	0.0341567
hsa_circRNA_104555	1.63224	0.0341605
hsa_circRNA_003099	-1.84626	0.034189
hsa_circRNA_041939	-2.14201	0.0342096
hsa_circRNA_066950	-1.46034	0.0342209
hsa_circRNA_101798	1.67391	0.0342338
hsa_circRNA_101375	-1.53862	0.0342542
hsa_circRNA_100036	-2.69926	0.0342594
hsa_circRNA_050999	-1.62857	0.0342604
hsa_circRNA_103396	-1.77475	0.0342869
hsa_circRNA_103452	-2.20818	0.034287
hsa_circRNA_400734	-1.72174	0.0343013
hsa_circRNA_103495	3.37582	0.0343276
hsa_circRNA_406375	-1.85126	0.0343482
hsa_circRNA_006710	2.41565	0.0344105
hsa_circRNA_009410	-1.6787	0.0344155
hsa_circRNA_407132	1.68018	0.0344661
hsa_circRNA_101234	1.82999	0.0345125
hsa_circRNA_406999	1.93966	0.0345618
hsa_circRNA_401404	1.73536	0.034593
hsa_circRNA_101868	3.00838	0.0346105
hsa_circRNA_406577	-1.78682	0.0346548
hsa_circRNA_001991	1.5993	0.03466
hsa_circRNA_028904	-1.50281	0.034664
hsa_circRNA_104704	1.56109	0.0347101
hsa_circRNA_101401	1.56977	0.034742
hsa_circRNA_103609	-1.55181	0.0347487
hsa_circRNA_104585	2.73587	0.0347518
hsa_circRNA_043637	-1.80874	0.0347544
hsa_circRNA_104683	1.92363	0.0347726
hsa_circRNA_100452	2.79095	0.0347959
hsa_circRNA_000349	2.1382	0.0348136
hsa_circRNA_002361	-2.69774	0.0350114
hsa_circRNA_103632	1.97501	0.0350411
hsa_circRNA_003558	1.99912	0.035161
hsa_circRNA_103586	2.34532	0.0351631
hsa_circRNA_100237	-1.83812	0.0352192
hsa_circRNA_004165	1.47999	0.035237
hsa_circRNA_405320	-1.50062	0.0352517
hsa_circRNA_103771	1.33118	0.035387
hsa_circRNA_404602	-1.53388	0.035402
hsa_circRNA_406631	1.90301	0.0354273
hsa_circRNA_006589	-1.67633	0.0355369
hsa_circRNA_062303	3.00536	0.035538
hsa_circRNA_000806	1.66326	0.0355414
hsa_circRNA_009502	-1.57837	0.0355491
hsa_circRNA_103804	-2.95518	0.0355544
hsa_circRNA_405166	1.42391	0.0355725
hsa_circRNA_407288	-1.9766	0.0355868
hsa_circRNA_100550	2.13271	0.0356157
hsa_circRNA_406241	2.09723	0.0356599
hsa_circRNA_404911	2.87145	0.035694
hsa_circRNA_004471	1.83701	0.0358047
hsa_circRNA_046689	1.49235	0.0358405
hsa_circRNA_001376	1.5857	0.035869
hsa_circRNA_406495	1.41101	0.0358763
hsa_circRNA_104760	2.42796	0.0359067
hsa_circRNA_103440	3.04518	0.0359419
hsa_circRNA_001011	-1.75858	0.0360713
hsa_circRNA_101865	1.71259	0.0360835
hsa_circRNA_406126	-2.92849	0.0360994
hsa_circRNA_084642	1.79486	0.0361275
hsa_circRNA_405432	2.07497	0.0361422
hsa_circRNA_103391	1.45333	0.0362091
hsa_circRNA_402942	1.86305	0.0362491
hsa_circRNA_103996	2.18016	0.0362682
hsa_circRNA_066331	2.57868	0.0362909
hsa_circRNA_004888	1.50585	0.0364317
hsa_circRNA_007022	2.15768	0.0364787
hsa_circRNA_002635	-2.58405	0.0364825
hsa_circRNA_406171	2.4302	0.0364843
hsa_circRNA_000103	2.17582	0.0365023
hsa_circRNA_101054	-1.91134	0.0365364
hsa_circRNA_001365	1.75303	0.0365752
hsa_circRNA_100139	2.11272	0.0365757
hsa_circRNA_103404	2.22557	0.0366089
hsa_circRNA_052507	2.25093	0.0366415
hsa_circRNA_103599	-1.66006	0.036648
hsa_circRNA_404743	2.01697	0.0367005
hsa_circRNA_404096	-1.42283	0.0367034
hsa_circRNA_008816	-1.33855	0.0367112
hsa_circRNA_102924	2.33135	0.0367136
hsa_circRNA_101928	-1.33157	0.0367525
hsa_circRNA_101450	-1.35702	0.0368243
hsa_circRNA_009449	1.75796	0.0368266
hsa_circRNA_015839	-1.7704	0.036914
hsa_circRNA_043259	-1.43893	0.0369293
hsa_circRNA_013187	-2.75867	0.0369619
hsa_circRNA_104493	1.56706	0.036964
hsa_circRNA_104432	-1.862	0.0370101
hsa_circRNA_056459	-1.36704	0.0370556
hsa_circRNA_405453	-1.8568	0.0370757
hsa_circRNA_406455	2.22071	0.0371069
hsa_circRNA_007393	-1.93044	0.0371184
hsa_circRNA_101602	-1.35298	0.0372292
hsa_circRNA_101998	1.78679	0.037237
hsa_circRNA_006099	1.85199	0.0372562
hsa_circRNA_006868	-1.8164	0.0372831
hsa_circRNA_104244	-2.64206	0.0372863
hsa_circRNA_405389	-1.85309	0.0373762
hsa_circRNA_013452	-1.79402	0.037438
hsa_circRNA_017762	1.52277	0.0375192
hsa_circRNA_042049	-1.43557	0.0375483
hsa_circRNA_001955	2.2988	0.037588
hsa_circRNA_092569	-1.79023	0.0376204
hsa_circRNA_006971	-2.1184	0.0376756
hsa_circRNA_002394	-2.34999	0.0376839
hsa_circRNA_407009	-1.67144	0.0377235
hsa_circRNA_102566	1.89111	0.037724
hsa_circRNA_404216	-2.1296	0.0377365
hsa_circRNA_051805	1.78489	0.0377825
hsa_circRNA_405100	2.59226	0.0377832
hsa_circRNA_102387	2.23105	0.0377868
hsa_circRNA_055243	-1.54362	0.0377875
hsa_circRNA_001680	2.77984	0.0377919
hsa_circRNA_405345	2.26438	0.0378147
hsa_circRNA_102217	-1.89025	0.0378485
hsa_circRNA_082688	1.98166	0.0378663
hsa_circRNA_407020	1.62221	0.0378679
hsa_circRNA_020050	-1.90118	0.0379111
hsa_circRNA_103637	-1.51156	0.0379133
hsa_circRNA_104266	-1.72076	0.0379148
hsa_circRNA_014490	-1.49255	0.0379428
hsa_circRNA_405509	2.92446	0.0379445
hsa_circRNA_103645	2.32595	0.0379623
hsa_circRNA_007285	1.90771	0.0380004
hsa_circRNA_405563	-2.00566	0.0380067
hsa_circRNA_103571	-1.97756	0.0380334
hsa_circRNA_007058	2.19409	0.0381373
hsa_circRNA_405645	-2.18404	0.0381599
hsa_circRNA_103855	-2.09205	0.0381914
hsa_circRNA_047460	-2.36461	0.0382879
hsa_circRNA_402590	-1.76349	0.0382927
hsa_circRNA_406342	2.56746	0.0383108
hsa_circRNA_407245	2.21983	0.038332
hsa_circRNA_103010	1.42697	0.0383575
hsa_circRNA_405819	-1.80272	0.0384375
hsa_circRNA_405270	-1.95898	0.0384927
hsa_circRNA_405535	2.1612	0.0385159
hsa_circRNA_066970	-1.52354	0.038649
hsa_circRNA_063089	1.77836	0.0387026
hsa_circRNA_102765	2.4282	0.0387135
hsa_circRNA_103201	-2.29872	0.0387262
hsa_circRNA_101108	-1.66271	0.0387363
hsa_circRNA_102531	-1.51166	0.0388234
hsa_circRNA_102499	-1.83374	0.0388266
hsa_circRNA_103588	-1.73964	0.0388506
hsa_circRNA_404282	1.76408	0.0388617
hsa_circRNA_103426	2.81515	0.0388876
hsa_circRNA_002106	2.32545	0.0388883
hsa_circRNA_100985	1.65624	0.0389146
hsa_circRNA_083913	-1.73362	0.0389639
hsa_circRNA_405752	-1.83182	0.0389915
hsa_circRNA_028001	2.03344	0.0390565
hsa_circRNA_403139	2.14444	0.0390814
hsa_circRNA_067718	2.76178	0.0390849
hsa_circRNA_105000	-1.8092	0.0391728
hsa_circRNA_404412	-1.69039	0.0391792
hsa_circRNA_000028	2.00041	0.0391908
hsa_circRNA_404718	-1.9021	0.0392561
hsa_circRNA_404927	-1.735	0.0392593
hsa_circRNA_401372	-1.4662	0.0392738
hsa_circRNA_001066	-1.3322	0.0392935
hsa_circRNA_406453	-2.01995	0.0393131
hsa_circRNA_104901	1.55842	0.0393315
hsa_circRNA_062726	-1.99451	0.0393837
hsa_circRNA_001067	1.76614	0.0393916
hsa_circRNA_004546	1.50511	0.0394272
hsa_circRNA_101823	2.13866	0.0394392
hsa_circRNA_101498	1.77	0.039456
hsa_circRNA_406666	2.25128	0.0394779
hsa_circRNA_400102	2.01111	0.0395374
hsa_circRNA_043368	2.9726	0.0395756
hsa_circRNA_406593	-1.94865	0.0395838
hsa_circRNA_044370	-1.34871	0.0395915
hsa_circRNA_101951	2.35259	0.0395979
hsa_circRNA_004407	-2.01829	0.0396498
hsa_circRNA_101331	1.74336	0.0397044
hsa_circRNA_401477	-1.54139	0.0397077
hsa_circRNA_000323	-1.65719	0.0397103
hsa_circRNA_400692	1.41811	0.0397215
hsa_circRNA_063408	-1.99958	0.0399934
hsa_circRNA_100222	2.64227	0.0400053
hsa_circRNA_405548	-2.21896	0.0400159
hsa_circRNA_058992	-1.70333	0.0400392
hsa_circRNA_082891	2.51723	0.0400998
hsa_circRNA_002317	-1.34432	0.0401159
hsa_circRNA_407308	1.75591	0.0401736
hsa_circRNA_004607	-1.32763	0.04018
hsa_circRNA_104963	1.75224	0.0401889
hsa_circRNA_103962	-1.5222	0.0402531
hsa_circRNA_047622	-2.74894	0.0402723
hsa_circRNA_104617	1.39471	0.0402967
hsa_circRNA_008538	3.42329	0.0402973
hsa_circRNA_405600	2.32363	0.0403385
hsa_circRNA_007854	1.83371	0.0403434
hsa_circRNA_092468	2.1619	0.0403663
hsa_circRNA_405245	-1.58541	0.040445
hsa_circRNA_101095	1.6395	0.040475
hsa_circRNA_102860	-1.73608	0.0405327
hsa_circRNA_104232	1.99565	0.0406293
hsa_circRNA_104548	2.98122	0.0406506
hsa_circRNA_100193	-1.6095	0.0406699
hsa_circRNA_405930	-1.92328	0.0407085
hsa_circRNA_037615	1.47416	0.0407296
hsa_circRNA_404986	1.76497	0.040755
hsa_circRNA_002534	2.25894	0.0407689
hsa_circRNA_406066	-1.61576	0.0407847
hsa_circRNA_403687	2.25825	0.0407954
hsa_circRNA_077426	1.84624	0.0408365
hsa_circRNA_101402	-1.71451	0.0408604
hsa_circRNA_031900	1.51878	0.0408826
hsa_circRNA_102909	2.43301	0.0408883
hsa_circRNA_003391	1.98244	0.0409082
hsa_circRNA_407247	-1.57481	0.04093
hsa_circRNA_103244	1.65907	0.0409392
hsa_circRNA_001583	-1.85037	0.0409512
hsa_circRNA_101721	2.55091	0.0409957
hsa_circRNA_104274	-1.36287	0.0410574
hsa_circRNA_062722	2.23346	0.0411028
hsa_circRNA_407110	-3.6701	0.0411975
hsa_circRNA_080289	1.5654	0.0412197
hsa_circRNA_103700	1.74911	0.0412227
hsa_circRNA_005626	-1.89148	0.0412694
hsa_circRNA_100580	-2.22374	0.0412876
hsa_circRNA_400694	1.93196	0.0413394
hsa_circRNA_000158	-1.66002	0.041359
hsa_circRNA_072915	1.75652	0.0413897
hsa_circRNA_007719	2.12917	0.0413914
hsa_circRNA_402028	-1.49431	0.0414214
hsa_circRNA_101458	1.87998	0.0414894
hsa_circRNA_406544	3.03732	0.0415075
hsa_circRNA_100345	1.33653	0.041594
hsa_circRNA_401698	-1.77683	0.0417032
hsa_circRNA_007221	2.71384	0.041724
hsa_circRNA_405139	1.81229	0.0418113
hsa_circRNA_404642	1.88473	0.0418331
hsa_circRNA_404581	2.48414	0.0418647
hsa_circRNA_404905	1.34279	0.0419054
hsa_circRNA_025460	-1.4359	0.0419097
hsa_circRNA_401029	-1.62116	0.0419215
hsa_circRNA_000356	1.57617	0.0419882
hsa_circRNA_102385	1.5791	0.0419898
hsa_circRNA_005087	-2.67351	0.0419957
hsa_circRNA_100420	-1.62374	0.042019
hsa_circRNA_001943	-2.35456	0.0420483
hsa_circRNA_405111	-2.35881	0.0420601
hsa_circRNA_061405	-1.43887	0.042175
hsa_circRNA_101252	-2.13003	0.042204
hsa_circRNA_072378	1.83136	0.0422691
hsa_circRNA_005507	1.88464	0.0422939
hsa_circRNA_101548	-2.75343	0.042325
hsa_circRNA_103030	1.5036	0.0423842
hsa_circRNA_000855	1.56015	0.0424166
hsa_circRNA_002983	-1.74834	0.0425692
hsa_circRNA_100150	2.08422	0.0425729
hsa_circRNA_104875	-1.72841	0.0426412
hsa_circRNA_000194	-1.98152	0.0426418
hsa_circRNA_008823	1.52763	0.0426602
hsa_circRNA_102858	5.00307	0.042661
hsa_circRNA_406033	1.35552	0.0426798
hsa_circRNA_406078	-1.82309	0.0427184
hsa_circRNA_012989	2.01139	0.0428353
hsa_circRNA_012761	2.91365	0.04284
hsa_circRNA_102485	1.60645	0.0428731
hsa_circRNA_100025	-1.6056	0.0428813
hsa_circRNA_101152	-2.02793	0.0428954
hsa_circRNA_401678	1.73554	0.0429595
hsa_circRNA_101880	1.33674	0.0430053
hsa_circRNA_405191	-1.516	0.0430366
hsa_circRNA_067735	1.84918	0.0431876
hsa_circRNA_401887	2.16829	0.0432518
hsa_circRNA_004581	1.6229	0.04328
hsa_circRNA_407022	-2.02466	0.043284
hsa_circRNA_103899	-1.66154	0.0433503
hsa_circRNA_103178	2.17606	0.043354
hsa_circRNA_404960	-1.7911	0.0434627
hsa_circRNA_100646	2.58471	0.0434647
hsa_circRNA_003529	-1.69849	0.0435079
hsa_circRNA_038032	1.71178	0.043517
hsa_circRNA_103210	-1.99797	0.0435715
hsa_circRNA_015891	-1.35084	0.0435748
hsa_circRNA_101497	-1.87905	0.0436626
hsa_circRNA_020169	1.8561	0.0437171
hsa_circRNA_030239	1.65455	0.043721
hsa_circRNA_002908	1.58937	0.0437218
hsa_circRNA_000970	2.57176	0.0437782
hsa_circRNA_043472	-1.47067	0.0438142
hsa_circRNA_100514	-1.84489	0.043965
hsa_circRNA_018114	-1.55726	0.043995
hsa_circRNA_032682	-1.94554	0.0440305
hsa_circRNA_073248	-1.73571	0.044062
hsa_circRNA_406964	1.34619	0.0441042
hsa_circRNA_400856	-1.46416	0.0441129
hsa_circRNA_104542	2.19155	0.0442297
hsa_circRNA_401580	2.21674	0.0442338
hsa_circRNA_004885	1.97192	0.0442369
hsa_circRNA_407027	2.29081	0.0442617
hsa_circRNA_037274	1.97112	0.0442803
hsa_circRNA_401640	2.19528	0.0443071
hsa_circRNA_065264	2.01572	0.0443071
hsa_circRNA_001395	1.70927	0.0443262
hsa_circRNA_061976	-1.65767	0.0443753
hsa_circRNA_008874	-1.70723	0.0444129
hsa_circRNA_100639	2.86477	0.0444237
hsa_circRNA_401016	-1.46976	0.044477
hsa_circRNA_104004	-1.85987	0.0445127
hsa_circRNA_403890	-2.16062	0.0445133
hsa_circRNA_080217	1.55201	0.0445295
hsa_circRNA_404466	-1.36913	0.0445332
hsa_circRNA_401211	-2.65081	0.0445978
hsa_circRNA_013856	2.36535	0.0445995
hsa_circRNA_018309	2.51125	0.0446277
hsa_circRNA_028294	1.56056	0.0446282
hsa_circRNA_103204	-1.30006	0.0446383
hsa_circRNA_404914	-1.72514	0.0447303
hsa_circRNA_405059	-1.8831	0.0447667
hsa_circRNA_054469	-1.93413	0.0447785
hsa_circRNA_006910	1.63526	0.0447813
hsa_circRNA_100216	1.61954	0.0447918
hsa_circRNA_103898	-1.78084	0.0448652
hsa_circRNA_104852	-1.7316	0.0449
hsa_circRNA_101424	1.34934	0.0449397
hsa_circRNA_101485	-1.8385	0.0449481
hsa_circRNA_002085	1.48372	0.0450047
hsa_circRNA_406200	-1.30322	0.0450585
hsa_circRNA_403058	-1.64709	0.045115
hsa_circRNA_063334	2.34663	0.0451245
hsa_circRNA_049279	-1.47501	0.0451753
hsa_circRNA_102511	-1.62693	0.0452737
hsa_circRNA_100189	-1.87596	0.045294
hsa_circRNA_005647	-1.86636	0.0453749
hsa_circRNA_061975	-1.86413	0.0454623
hsa_circRNA_100820	2.96864	0.0455037
hsa_circRNA_103614	2.10479	0.0455177
hsa_circRNA_081485	-1.61134	0.045687
hsa_circRNA_007443	-1.54629	0.0456965
hsa_circRNA_100373	-1.92191	0.0457507
hsa_circRNA_406739	-1.71598	0.045826
hsa_circRNA_104749	2.45796	0.0458492
hsa_circRNA_406100	2.47348	0.0458557
hsa_circRNA_100277	1.64337	0.0458651
hsa_circRNA_101300	2.12163	0.0458697
hsa_circRNA_082778	-1.45078	0.0458808
hsa_circRNA_104519	1.4449	0.0459108
hsa_circRNA_407075	1.6484	0.0459376
hsa_circRNA_081594	-2.12299	0.0459436
hsa_circRNA_400823	2.36492	0.045992
hsa_circRNA_000878	-1.91313	0.0459994
hsa_circRNA_000070	-1.31656	0.0460223
hsa_circRNA_406641	1.34338	0.0460306
hsa_circRNA_404943	3.51581	0.0460396
hsa_circRNA_000126	-1.75157	0.046066
hsa_circRNA_001256	-1.92132	0.0460724
hsa_circRNA_004103	-1.56019	0.0460788
hsa_circRNA_103991	-3.49265	0.0460859
hsa_circRNA_001640	-1.51939	0.0461514
hsa_circRNA_100743	1.35071	0.0461791
hsa_circRNA_405955	-1.45731	0.0461969
hsa_circRNA_007019	-1.52922	0.0462359
hsa_circRNA_102817	2.33859	0.0462396
hsa_circRNA_074537	-1.92835	0.0463288
hsa_circRNA_102482	-1.47944	0.0464175
hsa_circRNA_101178	1.7967	0.0464246
hsa_circRNA_030453	1.42759	0.0464758
hsa_circRNA_102150	3.93111	0.0465234
hsa_circRNA_049255	-1.36917	0.0465484
hsa_circRNA_405606	-1.32198	0.046553
hsa_circRNA_101235	2.55468	0.0466022
hsa_circRNA_407280	-1.7259	0.0466234
hsa_circRNA_031720	-1.41623	0.0466733
hsa_circRNA_101208	1.51077	0.0467492
hsa_circRNA_405669	2.36074	0.04675
hsa_circRNA_104307	-1.98863	0.0467601
hsa_circRNA_103918	1.35214	0.0468943
hsa_circRNA_078608	-1.3448	0.0469572
hsa_circRNA_083722	-1.85241	0.0469703
hsa_circRNA_104067	-1.59115	0.0469838
hsa_circRNA_103390	2.00123	0.047052
hsa_circRNA_032898	-1.48471	0.0470683
hsa_circRNA_055943	1.95703	0.0471942
hsa_circRNA_005722	-1.79055	0.0472047
hsa_circRNA_022306	1.44457	0.0472057
hsa_circRNA_101163	-1.7398	0.0472559
hsa_circRNA_042340	-1.67662	0.0472626
hsa_circRNA_034869	1.65771	0.0472841
hsa_circRNA_101536	1.75271	0.04731
hsa_circRNA_034125	-2.44237	0.0473561
hsa_circRNA_063722	1.64011	0.0473678
hsa_circRNA_101822	-1.37742	0.0473707
hsa_circRNA_083757	2.02596	0.0473869
hsa_circRNA_404944	-1.84978	0.0473984
hsa_circRNA_101237	2.30659	0.0473991
hsa_circRNA_085302	-1.87305	0.0474503
hsa_circRNA_103590	-1.36565	0.0474802
hsa_circRNA_104070	-1.61327	0.0474978
hsa_circRNA_404541	1.66801	0.0475111
hsa_circRNA_405002	-1.56683	0.0475613
hsa_circRNA_021156	1.64015	0.0475748
hsa_circRNA_101467	1.35486	0.0475765
hsa_circRNA_406905	-1.8604	0.0475916
hsa_circRNA_102407	-1.31364	0.0477064
hsa_circRNA_407103	1.37757	0.0477169
hsa_circRNA_403712	1.84437	0.0478139
hsa_circRNA_104003	-1.42712	0.0479192
hsa_circRNA_101166	-1.59474	0.0479615
hsa_circRNA_401212	-1.90835	0.0479801
hsa_circRNA_406634	1.7353	0.0480301
hsa_circRNA_003237	1.81102	0.0481986
hsa_circRNA_100753	-1.59246	0.0482656
hsa_circRNA_072766	1.70359	0.048282
hsa_circRNA_406801	-2.24992	0.0483934
hsa_circRNA_007484	-1.87893	0.0484233
hsa_circRNA_101086	1.64372	0.0484268
hsa_circRNA_028935	-2.1495	0.0484644
hsa_circRNA_047235	-1.57556	0.0484682
hsa_circRNA_000736	-1.82216	0.0484765
hsa_circRNA_401439	1.80792	0.048493
hsa_circRNA_100093	-1.66499	0.0484932
hsa_circRNA_000637	1.95653	0.0485356
hsa_circRNA_404546	2.14303	0.0486503
hsa_circRNA_103074	-1.54059	0.048698
hsa_circRNA_100951	1.69886	0.0486981
hsa_circRNA_092558	1.68777	0.0486992
hsa_circRNA_102315	1.52343	0.0487113
hsa_circRNA_089471	1.69319	0.0487275
hsa_circRNA_013959	1.25579	0.0487745
hsa_circRNA_003946	-1.70112	0.0488191
hsa_circRNA_069980	-1.76161	0.0488832
hsa_circRNA_007903	-1.83685	0.0489599
hsa_circRNA_005840	-1.2714	0.0489722
hsa_circRNA_007302	1.36341	0.0490754
hsa_circRNA_401355	1.32096	0.0491894
hsa_circRNA_403427	1.49602	0.0492525
hsa_circRNA_102002	-2.29436	0.0492808
hsa_circRNA_075625	-1.5246	0.0493014
hsa_circRNA_062551	1.37339	0.0494294
hsa_circRNA_104384	1.62403	0.0494973
hsa_circRNA_404336	2.24126	0.049546
hsa_circRNA_030953	1.81871	0.0495591
hsa_circRNA_407194	1.84924	0.0495905
hsa_circRNA_003869	2.60453	0.049621
hsa_circRNA_090363	2.49925	0.0497784
hsa_circRNA_407036	1.59426	0.0498018
hsa_circRNA_037977	2.86001	0.0498115
hsa_circRNA_090301	-2.69436	0.0498685
hsa_circRNA_003627	-4.45346	0.0498947
hsa_circRNA_003599	-1.40513	0.0498991
hsa_circRNA_062003	-2.64693	0.0499082
hsa_circRNA_100291	-1.68052	0.0499212
hsa_circRNA_001378	-2.24747	0.0499985

## Sheet: supplement Table7
	logFC	P.Value
hsa_circRNA_101588	-1.26268	1.93e-08
hsa_circRNA_406309	1.13577	6.09e-08
hsa_circRNA_102002	3.64088	9e-08
hsa_circRNA_101648	1.67822	1.06e-07
hsa_circRNA_404869	-1.03982	1.28e-07
hsa_circRNA_000412	1.37005	1.91e-07
hsa_circRNA_405482	-1.05349	2.08e-07
hsa_circRNA_101806	3.89475	2.15e-07
hsa_circRNA_040466	-1.06139	2.41e-07
hsa_circRNA_050125	1.06043	3.7e-07
hsa_circRNA_102153	-1.00828	3.88e-07
hsa_circRNA_103378	-1.04679	4.15e-07
hsa_circRNA_101261	-1.17671	4.86e-07
hsa_circRNA_406400	1.49605	9.57e-07
hsa_circRNA_047736	-1.14279	1.05e-06
hsa_circRNA_103311	1.07999	1.29e-06
hsa_circRNA_043553	-1.00689	2.94e-06
hsa_circRNA_007322	1.50914	4.01e-06
hsa_circRNA_058123	2.16549	4.6e-06
hsa_circRNA_009130	-1.07235	5.4e-06
hsa_circRNA_001773	1.04609	5.44e-06
hsa_circRNA_406991	-1.06579	5.58e-06
hsa_circRNA_405188	1.03477	5.84e-06
hsa_circRNA_401272	2.26106	6.45e-06
hsa_circRNA_404962	-1.20702	7.33e-06
hsa_circRNA_103264	1.96678	7.9e-06
hsa_circRNA_061284	2.1188	7.96e-06
hsa_circRNA_406649	-1.39652	8.14e-06
hsa_circRNA_102606	-1.05987	9e-06
hsa_circRNA_402327	1.72057	9.51e-06
hsa_circRNA_083946	1.30272	9.77e-06
hsa_circRNA_104629	-1.16885	1.04e-05
hsa_circRNA_005067	-1.10489	1.23e-05
hsa_circRNA_101293	1.97799	1.28e-05
hsa_circRNA_102107	1.66791	1.4e-05
hsa_circRNA_037422	-1.14557	1.41e-05
hsa_circRNA_404733	1.06734	1.8e-05
hsa_circRNA_027023	-1.17019	1.9e-05
hsa_circRNA_081028	2.09865	1.98e-05
hsa_circRNA_047879	-1.07185	1.98e-05
hsa_circRNA_004135	-1.42542	2.63e-05
hsa_circRNA_406422	-1.1767	2.74e-05
hsa_circRNA_405529	-1.01766	2.87e-05
hsa_circRNA_091669	-1.19293	2.98e-05
hsa_circRNA_103645	1.28811	3.14e-05
hsa_circRNA_003333	1.05485	3.3e-05
hsa_circRNA_059880	-1.01174	3.5e-05
hsa_circRNA_104271	-1.26132	3.82e-05
hsa_circRNA_100868	-1.00953	3.88e-05
hsa_circRNA_407282	-1.23905	3.91e-05
hsa_circRNA_103034	1.3509	3.97e-05
hsa_circRNA_102967	1.32442	4.03e-05
hsa_circRNA_018086	1.31133	4.19e-05
hsa_circRNA_407340	1.28626	4.72e-05
hsa_circRNA_008077	-1.40771	4.75e-05
hsa_circRNA_102792	-1.04968	5.15e-05
hsa_circRNA_018834	1.04156	5.23e-05
hsa_circRNA_105053	1.21954	5.7e-05
hsa_circRNA_000324	1.43917	5.93e-05
hsa_circRNA_102122	1.29947	6.14e-05
hsa_circRNA_001427	-1.0835	6.16e-05
hsa_circRNA_101749	-1.05242	6.21e-05
hsa_circRNA_101534	-1.15998	7.09e-05
hsa_circRNA_000926	1.19715	7.5e-05
hsa_circRNA_103643	1.19106	8.37e-05
hsa_circRNA_006290	1.38368	8.76e-05
hsa_circRNA_001223	1.53712	9.5e-05
hsa_circRNA_406262	-1.02122	9.58e-05
hsa_circRNA_069146	-1.20955	0.000104729
hsa_circRNA_000278	-1.04073	0.000106585
hsa_circRNA_100117	1.02591	0.000115805
hsa_circRNA_077497	-1.06722	0.00011853
hsa_circRNA_003433	-1.10706	0.000119837
hsa_circRNA_104813	-1.05378	0.000121918
hsa_circRNA_100327	-1.0602	0.00012577
hsa_circRNA_400011	1.0748	0.000128423
hsa_circRNA_407202	-1.1188	0.000130203
hsa_circRNA_074441	-1.03815	0.000133212
hsa_circRNA_405038	1.37358	0.000139838
hsa_circRNA_100060	1.15648	0.000146723
hsa_circRNA_402112	-1.01803	0.00014688
hsa_circRNA_004397	1.75856	0.0001499
hsa_circRNA_101381	1.02963	0.000165829
hsa_circRNA_092466	-1.01671	0.000183867
hsa_circRNA_402791	-1.1566	0.000194273
hsa_circRNA_104106	1.3456	0.000210866
hsa_circRNA_101203	1.09018	0.000213654
hsa_circRNA_403139	1.01358	0.000220981
hsa_circRNA_005328	1.28717	0.000223204
hsa_circRNA_100876	1.33	0.000226383
hsa_circRNA_103891	1.07393	0.000228063
hsa_circRNA_002722	1.3851	0.000229418
hsa_circRNA_005493	1.21042	0.000234581
hsa_circRNA_102461	2.21854	0.000245287
hsa_circRNA_103957	1.12272	0.000251556
hsa_circRNA_100898	1.66545	0.000252337
hsa_circRNA_100934	1.28533	0.000252905
hsa_circRNA_000298	1.30439	0.000255832
hsa_circRNA_100099	1.0235	0.00028476
hsa_circRNA_101137	-1.01119	0.00028898
hsa_circRNA_000203	1.01276	0.000291111
hsa_circRNA_102909	1.11202	0.000291453
hsa_circRNA_001689	1.12237	0.000300839
hsa_circRNA_003261	1.3772	0.000304587
hsa_circRNA_104445	-1.11316	0.000308595
hsa_circRNA_102295	1.08601	0.000317749
hsa_circRNA_104178	-1.02638	0.000321543
hsa_circRNA_100911	1.14492	0.000343143
hsa_circRNA_103192	1.34471	0.000351291
hsa_circRNA_014213	1.59601	0.000360709
hsa_circRNA_406220	1.70517	0.000376984
hsa_circRNA_102292	1.6032	0.000391765
hsa_circRNA_079701	1.64957	0.000411332
hsa_circRNA_001955	1.37702	0.000429069
hsa_circRNA_084765	1.63164	0.000434421
hsa_circRNA_404627	1.63726	0.000445471
hsa_circRNA_405354	1.60818	0.000450112
hsa_circRNA_103347	1.25011	0.00045261
hsa_circRNA_011914	2.22921	0.000456915
hsa_circRNA_002292	1.60514	0.000496874
hsa_circRNA_102778	1.56173	0.000530674
hsa_circRNA_001384	-1.06548	0.000540116
hsa_circRNA_102475	1.01646	0.000541543
hsa_circRNA_016476	1.66781	0.000546044
hsa_circRNA_406277	1.85325	0.000547836
hsa_circRNA_006314	1.6801	0.00055192
hsa_circRNA_404937	1.63224	0.00055196
hsa_circRNA_103326	1.56428	0.000559582
hsa_circRNA_406942	-1.20348	0.000584447
hsa_circRNA_100617	1.65844	0.000606147
hsa_circRNA_025349	1.02825	0.000615312
hsa_circRNA_101671	1.18092	0.000617618
hsa_circRNA_004675	1.21997	0.000625687
hsa_circRNA_100345	-1.08474	0.000674114
hsa_circRNA_039465	1.65106	0.000688363
hsa_circRNA_001729	1.53168	0.000689378
hsa_circRNA_405992	1.61228	0.000696671
hsa_circRNA_404411	1.07581	0.000710303
hsa_circRNA_102765	1.23769	0.000755774
hsa_circRNA_403687	1.13743	0.000782293
hsa_circRNA_101116	-1.15266	0.000800635
hsa_circRNA_406365	-1.31633	0.000803128
hsa_circRNA_007260	1.62916	0.000931176
hsa_circRNA_104783	1.48964	0.000938135
hsa_circRNA_008142	-1.17734	0.000946707
hsa_circRNA_026133	-1.11458	0.000989316
hsa_circRNA_406255	-1.11634	0.00109285
hsa_circRNA_403985	1.02273	0.00117789
hsa_circRNA_405201	1.04017	0.00117881
hsa_circRNA_103336	1.11491	0.00120517
hsa_circRNA_102519	1.50843	0.00122356
hsa_circRNA_100539	1.01266	0.00123214
hsa_circRNA_104703	1.00071	0.00137426
hsa_circRNA_100239	1.36715	0.00139846
hsa_circRNA_031776	1.08902	0.00141621
hsa_circRNA_104302	-1.06959	0.0014299
hsa_circRNA_062980	2.06989	0.00150691
hsa_circRNA_100507	-1.54789	0.00154502
hsa_circRNA_405742	1.06375	0.00157145
hsa_circRNA_103966	1.27733	0.00158147
hsa_circRNA_079884	-1.24065	0.00166082
hsa_circRNA_100516	1.28293	0.00191899
hsa_circRNA_002008	-1.08193	0.00214663
hsa_circRNA_406713	1.17737	0.00217836
hsa_circRNA_102986	-1.07759	0.00220099
hsa_circRNA_405970	1.32639	0.00227614
hsa_circRNA_103745	2.30136	0.00229986
hsa_circRNA_003869	1.00605	0.00239685
hsa_circRNA_405663	-1.02728	0.00248682
hsa_circRNA_061880	1.00884	0.0025
hsa_circRNA_102312	-1.01892	0.0025774
hsa_circRNA_100790	1.08264	0.0026168
hsa_circRNA_103138	-1.10194	0.00285536
hsa_circRNA_407080	2.08501	0.00285749
hsa_circRNA_407031	-1.0463	0.00293921
hsa_circRNA_005732	1.38768	0.00297891
hsa_circRNA_407106	1.1254	0.00299771
hsa_circRNA_101236	-1.0701	0.00335897
hsa_circRNA_406932	1.15923	0.00365613
hsa_circRNA_085918	1.06741	0.00368512
hsa_circRNA_101186	-1.25407	0.00374099
hsa_circRNA_407239	1.22362	0.00384255
hsa_circRNA_021003	1.00339	0.00406676
hsa_circRNA_103601	-1.17983	0.00500786
hsa_circRNA_047834	1.19465	0.00518214
hsa_circRNA_103143	-1.05935	0.00522783
hsa_circRNA_034093	-1.15144	0.00546101
hsa_circRNA_002635	1.54513	0.00546247
hsa_circRNA_069190	1.09912	0.0060828
hsa_circRNA_102587	1.15163	0.00634577
hsa_circRNA_406382	1.02793	0.00683445
hsa_circRNA_006251	1.05086	0.00706972
hsa_circRNA_101631	-1.06562	0.00720771
hsa_circRNA_102266	-2.89279	0.00741477
hsa_circRNA_008629	2.15999	0.00870302
hsa_circRNA_102308	1.29625	0.0103945
hsa_circRNA_035301	1.22769	0.0104191
hsa_circRNA_401874	-1.00337	0.0112008
hsa_circRNA_103506	-1.0475	0.0115014
hsa_circRNA_005638	-1.01479	0.0120206
hsa_circRNA_015115	1.17821	0.0121737
hsa_circRNA_100437	1.05238	0.0130728
hsa_circRNA_104914	2.4009	0.013398
hsa_circRNA_401803	2.31617	0.0136761
hsa_circRNA_076558	-1.03962	0.0137661
hsa_circRNA_102858	1.53895	0.0139561
hsa_circRNA_102362	2.07687	0.0151574
hsa_circRNA_062032	1.14743	0.0154485
hsa_circRNA_060325	1.29965	0.0176173
hsa_circRNA_000289	-1.13846	0.0183159
hsa_circRNA_102203	1.01417	0.0196368
hsa_circRNA_101839	-1.07669	0.0221181
hsa_circRNA_405481	1.02211	0.0230684
hsa_circRNA_103693	-1.40052	0.0237311
hsa_circRNA_402760	-1.18614	0.0238752
hsa_circRNA_406214	1.20669	0.0243754
hsa_circRNA_100746	1.06586	0.0274232
hsa_circRNA_405736	-1.62375	0.0277896
hsa_circRNA_092435	-1.02144	0.0307487
hsa_circRNA_043817	-1.00007	0.0308367
hsa_circRNA_000897	1.58424	0.032989
hsa_circRNA_081069	-1.00595	0.0336819
hsa_circRNA_102842	1.17505	0.0342209
hsa_circRNA_100965	-1.64858	0.0353874
hsa_circRNA_101488	1.01092	0.0395051
hsa_circRNA_001621	1.05187	0.0424793
hsa_circRNA_405322	-1.00338	0.0433281

## Sheet: supplement Table8
gene	logFC	P.Value
hsa-miR-146b-5p	2.30752	2.77e-05
hsa-miR-630	2.3565	0.000137295
hsa-miR-490-3p	-1.26388	0.000138955
hsa-miR-1290	0.875184	0.00016518
hsa-miR-328	-0.584278	0.00023954
hsa-miR-378*	-0.937472	0.00035488
hsa-miR-199a-5p	0.605157	0.000401261
hsa-miR-21	1.35599	0.000417488
hsa-miR-142-5p	1.60012	0.000792687
hsa-miR-142-3p	1.61261	0.00110039
hsa-miR-936	0.714704	0.00113618
hsa-miR-34a	0.646634	0.00119945
hsa-miR-1260	-0.814239	0.0013394
hsa-miR-874	-0.572168	0.00134608
hsa-miR-99a	-0.580461	0.00142968
hsa-miR-155	0.858507	0.00157434
hsa-miR-1287	-0.5131	0.00167706
hsa-miR-30c	-0.608586	0.00172939
hsa-miR-1246	1.36046	0.00220375
hsa-miR-378	-0.690638	0.00247261
hsa-miR-193b	-0.54027	0.00306399
hsa-miR-30a*	-0.578019	0.00322258
hsa-miR-1471	0.843009	0.00358852
hsa-miR-720	-0.529105	0.00431035
hsa-miR-149	-0.533081	0.0053805
hsa-miR-765	1.17453	0.00571925
hsa-miR-188-5p	0.878697	0.00604548
hsa-miR-125b-2*	-0.547312	0.00621636
hsa-miR-495	0.577179	0.00633731
hsa-miR-223	0.617049	0.00673714
hsa-miR-1274a	-0.831375	0.00682642
hsa-miR-216a	1.02546	0.00713682
hsa-miR-197	-0.952214	0.00765343
hsa-miR-1305	-0.551252	0.00848012
hsa-miR-144*	1.08782	0.00884302
hsa-miR-133a	-0.628744	0.00891625
hsa-miR-144	1.77043	0.0092515
hsa-miR-1280	-1.2266	0.00933532

## Sheet: supplement Table9
	circRNA	miRNA
1	hsa_circ_0003935	hsa-miR-223
2	hsa_circ_0070391	hsa-miR-630
3	hsa_circ_0070391	hsa-miR-21
4	hsa_circ_0070391	hsa-miR-1305

## Sheet: supplement Table10
gene	logFC	P.Value
ANGPTL2	0.880177	1.19e-10
CHGB	1.24498	7.58e-09
LOC100507477	-0.79566	1.41e-07
KCNK3	0.539074	1.67e-07
RNF216	0.502935	2.66e-07
GALNT16	-0.6432	3.34e-07
ANKRD23	-0.740774	3.37e-07
OTOGL	-0.941033	3.6e-07
DHRS9	1.07866	5.36e-07
MCOLN3	-0.865207	7.29e-07
AKAP3	-1.2604	1.02e-06
EXT1	0.531728	1.68e-06
GPR22	-0.534966	2.09e-06
C1orf105	-1.13051	3.09e-06
LOC101928304	0.759663	3.39e-06
TMEM178A	-0.722245	4.52e-06
LINC00844	-1.19329	5.06e-06
TRDN-AS1	1.03249	5.19e-06
COLQ	1.40144	7.02e-06
SLC7A11	-0.655124	7.59e-06
STXBP6	-0.505016	8.87e-06
CPLX3	-1.00297	8.92e-06
SFRP5	-0.9414	9.39e-06
LGR6	-1.00622	1.01e-05
CNTN3	-0.949506	1.08e-05
SOSTDC1	-0.662752	1.18e-05
PPP1R1A	-0.871026	2.01e-05
ENOSF1	-0.552863	2.04e-05
TRDN	-0.625765	2.05e-05
PDE8B	0.568846	3.39e-05
DGKI	0.728692	4.68e-05
ASTN2	-0.643686	4.75e-05
ATP1B4	0.996373	5.04e-05
COMP	1.30802	5.04e-05
CEL	-0.854525	6.93e-05
LINC00339	0.620303	7.23e-05
LRRN3	-0.927686	7.67e-05
RPL3L	0.949733	8.1e-05
RALYL	-0.538385	8.16e-05
COG5	-0.702727	8.61e-05
HEXB	0.535051	8.63e-05
BCHE	-0.924953	9.88e-05
LBH	0.760218	9.89e-05
UNC5B-AS1	0.858606	0.000111789
IGFBP2	1.38702	0.000146182
GPNMB	0.573146	0.000178919
MTCL1	0.775175	0.000183893
MPP3	-0.687902	0.000234227
KLF10	-0.598911	0.000282785
ATP13A3	0.54492	0.000283393
TNNI1	-1.28127	0.000284502
NPPB	1.79348	0.000302518
KIFAP3	0.59573	0.000313755
VIT	-0.55511	0.000316995
LINC00702	1.09257	0.000348488
P2RX5	0.539539	0.000370506
DAPK2	-0.578719	0.000414905
GADD45G	-0.807552	0.000492374
GRB14	-0.569377	0.00050756
MYBPC1	-0.742547	0.000581166
NES	0.633884	0.000628604
TRAC	-0.87069	0.000699876
COL21A1	0.548531	0.000736733
LRRC49	-0.786241	0.000743758
SUSD4	-0.638096	0.000753882
SPP1	0.5427	0.000839705
SLC16A14	-0.513002	0.000879828
HTR2B	0.591817	0.00101174
CCND1	0.516685	0.00107216
RELN	1.13402	0.0011791
BEX2	-0.604064	0.00128116
SLC26A9	-0.527816	0.00128922
LTBP2	0.814772	0.00142338
MXRA5	1.06109	0.00143336
CPLX1	0.729563	0.00148253
CPNE5	-0.732421	0.00165298
ART3	-0.753215	0.00173097
SELENBP1	-0.567952	0.00180346
BLM	-0.577105	0.00183715
DIRAS3	0.923754	0.00200453
GSTT2	0.655824	0.0024191
TGFBI	0.562118	0.00262696
HLF	-0.506085	0.00278073
OXCT1	0.515336	0.00293572
G0S2	-0.53602	0.00308705
NR4A2	-0.944595	0.0037659
GHRH	-0.639909	0.00424957
PHLDA1	0.607328	0.00438207
HSPA2	0.637958	0.00537865
KCNN2	-0.557285	0.00605874
MT1X	-0.587873	0.00612741
LOXL1	0.724856	0.00613769
HOGA1	0.557347	0.00620184
RASD1	-0.778089	0.00698947
TNNT1	0.659207	0.00727992
NTM	-0.567468	0.0075129
SLN	-0.760955	0.00792017
SLC27A6	-0.654679	0.00846573
CRLF1	0.543453	0.00917001

[truncated: 5 more sheets: supplement Table11, supplement Table12, supplement Table13, supplement Table14, supplement Table15]
